# Supplementary material for: HIV-Tocky system to visualize proviral expression dynamics
Source: Commun Biol. 2024 Mar 20;7:344. doi: 10.1038/s42003-024-06025-8 (PMC10954732; doi:10.1038/s42003-024-06025-8)
Supplement: Supplementary file 4 — Supplementary Data [file 42003_2024_6025_MOESM4_ESM.xlsx]

## Sheet: Fig.1
Fig.1e (right)
	B+			B+R+			R+
uninfected	0	0	0	0	0	0	0.1	0.1	0
12 hrs	0.1	0	0.1	0	0	0	0	0.1	0
Day 1	5	4	3.6	0	0	0	0	0.1	0
Day 2	22	16	12	5	6	4.5	0.3	1	0.2
Day 3	12	6	18	17	14	6	0.8	5	0.1
Day 4	7	3	9	13.5	9	8	1.5	5.6	0.3
Day 5	3	1.5	6	7	6	5	2	4	0.4
Day 6	1.5	0.8	5	4	3	5	2	3	0.4
Day 7	1	0.9	2	3	3	3	1.5	2	1.3
Fig.1e (left)
	B+			B+R+			R+
uninfected	0	0	0	0	0	0	0	0	0
12 hrs	0	0	0	0	0	0	0	0	0.3
Day 1	2.19	1	1.21	0.1	0	0	0.1	0	0.32
Day 2	8.06	6.2	9.48	5.9	4.4	4.5	0.65	1	1.9
Day 3	9.09	5	5.73	10.2	10	10.2	2.25	2	1.4
Day 4	6.54	4.3	3.48	8.25	7.5	7.45	2.49	2	1.6
Day 5	4.55	3	2.9	3.62	5.3	4.56	1.46	1.7	0.74
Day 6	2.18	1	1.13	2.38	3	3.18	1.9	2	0.73
Day 7	1.42	0.8	0.46	1.55	2	1.76	1.96	1.6	0.94
Fig.1f
	Un-infected			Timer expressing			TN
12 hrs	97.9	97.6	97.3	0.00693	0	0	2.1	2.4	2.7
Day 1	54.4	60	53.7	1.1856	0.4	0.6019	44.4	39.6	45.7
Day 2	21	18	18.3	12.5373	9.512	11.9282	66.4	72.5	69.8
Day 3	22.6	21	20.8	16.0141	13.43	14.4144	61.4	65.6	64.8
Day 4	31.3	30	30.7	11.2668	9.66	9.2862	57.4	60.3	60
Day 5	40.1	38	38.8	5.33709	6.2	5.4468	54.6	55.8	55.8
Day 6	45.3	43	43	2.89363	3.42	3.534	51.8	53.6	53.5
Day 7	48.4	46	46.6	2.01756	2.376	2.23212	49.6	51.6	51.2
Fig.1i
	Gag			tat/rev
TN	0.964031	0.967075	1.07263	1.18643	1.23008	0.685213
B+	23.3718	21.9657	24.7982	24.9275	20.5519	18.6061
B+R+	21.2795	22.6737	24.5644	10.6832	10.5126	10.6215
R+	4.60458	8.42796	8.8708	2.47328	5.81331	5.46915

## Sheet: Fig.2
Fig. 2a (upper)
Chromosome	In vivo	In vitro	In vitro (Timer)
1	0.09	0.11	0.09
2	0.05	0.05	0.06
3	0.05	0.05	0.05
4	0.03	0.02	0.03
5	0.03	0.03	0.04
6	0.06	0.06	0.05
7	0.04	0.03	0.05
8	0.03	0.03	0.03
9	0.03	0.04	0.03
10	0.03	0.03	0.03
11	0.07	0.08	0.06
12	0.06	0.05	0.07
13	0.02	0.01	0.02
14	0.03	0.03	0.03
15	0.03	0.03	0.03
16	0.07	0.05	0.06
17	0.1	0.11	0.1
18	0.01	0.01	0.01
19	0.08	0.09	0.08
20	0.03	0.03	0.03
21	0.01	0.01	0.01
22	0.03	0.03	0.03
X	0.02	0.02	0.02
Fig. 2a (lower)
Chromosome	TN	B+	B+R+	R+
1	0.091	0.095	0.093	0.135
2	0.057	0.06	0.061	0.0409
3	0.045	0.051	0.047	0.0573
4	0.026	0.025	0.028	0.0389
5	0.038	0.037	0.035	0.0389
6	0.048	0.046	0.053	0.047
7	0.043	0.049	0.048	0.047
8	0.033	0.034	0.035	0.047
9	0.031	0.028	0.028	0.0286
10	0.033	0.029	0.033	0.0245
11	0.061	0.054	0.062	0.0511
12	0.07	0.06	0.066	0.0532
13	0.014	0.017	0.017	0.0143
14	0.031	0.023	0.026	0.0225
15	0.032	0.037	0.027	0.0286
16	0.064	0.069	0.064	0.0573
17	0.103	0.104	0.099	0.0941
18	0.01	0.013	0.013	0.0061
19	0.078	0.08	0.075	0.0654
20	0.029	0.027	0.027	0.0266
21	0.012	0.014	0.011	0.0164
22	0.03	0.03	0.027	0.0307
X	0.021	0.02	0.025	0.0286
Fig. 2b (upper)
	Intron%	Intergene%	Exon%	Mixed%
Coffin, in vitro	77	17	6	0
Coffin, Pre-ART	74	21	6	0
Jurkat Timer	74	22	4	0
Fig. 2b (lower)
	Intron%	Intergene%	Exon%
TN	74	21	5
B+	74	22	3
B+R+	73	23	4
R+	67	29	4
Fig. 2c
Individial BED files in the following tabs
Fig. 2d
Population	Direction	0-50	50-100	100-500	500-1000	>1000
TN	same	30.1	12.3	8.5	0.3	0.1
	opposite	27.1	11.6	9.2	0.5	0.3
B+	same	29.2	13.7	7.8	0.3	0.2
	opposite	28	12	8.1	0.7	0.2
B+R+	same	30.5	13.4	8.5	0.3	0.2
	opposite	32.1	11.9	8.7	0.5	0.2
R+	same	3.6	1.3	0.9	0	0
	opposite	3.8	1.4	1.1	0.1	0
Fig. 2e (left panel)
	OddsRatio
#Chip_name	BvsR	RvsB
H3K9me3_2	0.8	1.26
H3K9me3_1	0.95	1.06
H3K27me3_3008	0.43	2.35
H3K27me3_29	0.21	4.74
H3K27me3_766	0.53	1.87
H3k36me3_80	1.27	0.79
H3k36me3_79	1.21	0.82
J_H3K4me1	1.25	1.08
H3K4me3_3	0.99	1.01
H3K4me3_2	1	1
H3K27ac_14	1.43	0.7
H3K27ac_13	1.08	0.92
H3K27ac_12	1.1	0.91
H3K27ac_1	1.14	0.88
Fig. 2e (right panel)
	OddsRatio
#Chip_name	TNvsR	RvsTN
H3K9me3_2	0.82	1.22
H3K9me3_1	0.9	1.11
H3K27me3_3008	0.41	2.45
H3K27me3_29	0.53	1.9
H3K27me3_766	0.51	1.95
H3k36me3_80	1.29	0.77
H3k36me3_79	1.19	0.84
J_H3K4me1	1.22	0.82
H3K4me3_3	1.02	0.98
H3K4me3_2	1.04	0.96
H3K27ac_14	1.21	0.83
H3K27ac_13	1.03	0.97
H3K27ac_12	1.1	0.91
H3K27ac_1	1.1	0.91
Fig. 2f
Timer Population	Total genic IS	Freq of IS in ZNF-family
B+	2785	103
B+R+	3054	119
R+	351	19
TN	3744	131

## Sheet: Fig. 2c_TN_BED
#chr	pos	pos+1	name	score	strand
chr1	717470	717471	TN	0	+
chr1	719707	719708	TN	0	+
chr1	746754	746755	TN	0	-
chr1	770213	770214	TN	0	-
chr1	814646	814647	TN	0	-
chr1	943238	943239	TN	0	-
chr1	944683	944684	TN	0	-
chr1	948097	948098	TN	0	+
chr1	1036280	1036281	TN	0	-
chr1	1038941	1038942	TN	0	+
chr1	1129785	1129786	TN	0	+
chr1	1187065	1187066	TN	0	-
chr1	1196993	1196994	TN	0	-
chr1	1205698	1205699	TN	0	-
chr1	1214399	1214400	TN	0	+
chr1	1252642	1252643	TN	0	-
chr1	1254007	1254008	TN	0	+
chr1	1300536	1300537	TN	0	-
chr1	1320253	1320254	TN	0	-
chr1	1339556	1339557	TN	0	-
chr1	1477948	1477949	TN	0	-
chr1	1502782	1502783	TN	0	-
chr1	1587560	1587561	TN	0	-
chr1	1649088	1649089	TN	0	-
chr1	1701708	1701709	TN	0	+
chr1	1705054	1705055	TN	0	-
chr1	1742246	1742247	TN	0	-
chr1	1757430	1757431	TN	0	+
chr1	1766992	1766993	TN	0	+
chr1	1772926	1772927	TN	0	+
chr1	1795137	1795138	TN	0	+
chr1	1815607	1815608	TN	0	+
chr1	2174236	2174237	TN	0	+
chr1	2196901	2196902	TN	0	-
chr1	2439548	2439549	TN	0	-
chr1	2440536	2440537	TN	0	+
chr1	2449258	2449259	TN	0	+
chr1	2453686	2453687	TN	0	-
chr1	2470135	2470136	TN	0	+
chr1	2957230	2957231	TN	0	-
chr1	2963325	2963326	TN	0	+
chr1	3743580	3743581	TN	0	-
chr1	6007247	6007248	TN	0	+
chr1	6252404	6252405	TN	0	-
chr1	6450733	6450734	TN	0	-
chr1	6678467	6678468	TN	0	-
chr1	6716262	6716263	TN	0	-
chr1	6893013	6893014	TN	0	-
chr1	6913964	6913965	TN	0	+
chr1	8604503	8604504	TN	0	-
chr1	8705010	8705011	TN	0	-
chr1	8737918	8737919	TN	0	-
chr1	8814978	8814979	TN	0	-
chr1	9338034	9338035	TN	0	+
chr1	10334498	10334499	TN	0	-
chr1	10355666	10355667	TN	0	+
chr1	10637749	10637750	TN	0	+
chr1	11147794	11147795	TN	0	+
chr1	11253463	11253464	TN	0	+
chr1	11351427	11351428	TN	0	-
chr1	11874323	11874324	TN	0	+
chr1	11976386	11976387	TN	0	-
chr1	12033772	12033773	TN	0	-
chr1	12075014	12075015	TN	0	-
chr1	12403968	12403969	TN	0	-
chr1	12407824	12407825	TN	0	+
chr1	12527130	12527131	TN	0	+
chr1	14862512	14862513	TN	0	-
chr1	16206206	16206207	TN	0	-
chr1	16251165	16251166	TN	0	-
chr1	16584002	16584003	TN	0	-
chr1	16638161	16638162	TN	0	+
chr1	17181488	17181489	TN	0	+
chr1	17354303	17354304	TN	0	+
chr1	19457873	19457874	TN	0	-
chr1	19485582	19485583	TN	0	+
chr1	19766668	19766669	TN	0	+
chr1	19847206	19847207	TN	0	-
chr1	21099314	21099315	TN	0	-
chr1	21182378	21182379	TN	0	+
chr1	21394057	21394058	TN	0	-
chr1	21478037	21478038	TN	0	+
chr1	22017412	22017413	TN	0	+
chr1	22082789	22082790	TN	0	+
chr1	22396658	22396659	TN	0	+
chr1	23353647	23353648	TN	0	+
chr1	23367894	23367895	TN	0	-
chr1	23397519	23397520	TN	0	+
chr1	23474578	23474579	TN	0	+
chr1	23484591	23484592	TN	0	-
chr1	23612050	23612051	TN	0	+
chr1	23635653	23635654	TN	0	-
chr1	23639076	23639077	TN	0	-
chr1	23645385	23645386	TN	0	-
chr1	23665489	23665490	TN	0	-
chr1	23924865	23924866	TN	0	+
chr1	24075761	24075762	TN	0	+
chr1	24295921	24295922	TN	0	+
chr1	24757223	24757224	TN	0	-
chr1	24832374	24832375	TN	0	-
chr1	25669242	25669243	TN	0	-
chr1	25671261	25671262	TN	0	+
chr1	25777193	25777194	TN	0	-
chr1	25782095	25782096	TN	0	+
chr1	26440488	26440489	TN	0	-
chr1	26449163	26449164	TN	0	+
chr1	26450849	26450850	TN	0	+
chr1	26461163	26461164	TN	0	+
chr1	26568742	26568743	TN	0	+
chr1	26629889	26629890	TN	0	-
chr1	26636441	26636442	TN	0	-
chr1	26787205	26787206	TN	0	-
chr1	26787301	26787302	TN	0	+
chr1	26805385	26805386	TN	0	-
chr1	27028506	27028507	TN	0	-
chr1	27030361	27030362	TN	0	-
chr1	27043666	27043667	TN	0	-
chr1	27087704	27087705	TN	0	-
chr1	27137179	27137180	TN	0	-
chr1	27256222	27256223	TN	0	-
chr1	27459293	27459294	TN	0	-
chr1	27554887	27554888	TN	0	+
chr1	27773054	27773055	TN	0	+
chr1	27804574	27804575	TN	0	-
chr1	28105929	28105930	TN	0	+
chr1	28113625	28113626	TN	0	-
chr1	28384106	28384107	TN	0	-
chr1	28385317	28385318	TN	0	-
chr1	28399505	28399506	TN	0	-
chr1	28402965	28402966	TN	0	+
chr1	28541032	28541033	TN	0	+
chr1	28743267	28743268	TN	0	-
chr1	28752570	28752571	TN	0	-
chr1	28752762	28752763	TN	0	+
chr1	28762592	28762593	TN	0	-
chr1	28854259	28854260	TN	0	-
chr1	28864263	28864264	TN	0	+
chr1	28993014	28993015	TN	0	-
chr1	29263431	29263432	TN	0	+
chr1	29266044	29266045	TN	0	-
chr1	29272457	29272458	TN	0	-
chr1	29290137	29290138	TN	0	-
chr1	29328347	29328348	TN	0	+
chr1	29336356	29336357	TN	0	+
chr1	31287725	31287726	TN	0	+
chr1	31425215	31425216	TN	0	+
chr1	31473115	31473116	TN	0	+
chr1	31481784	31481785	TN	0	-
chr1	31489135	31489136	TN	0	-
chr1	31495920	31495921	TN	0	-
chr1	31917840	31917841	TN	0	-
chr1	31945946	31945947	TN	0	+
chr1	31966078	31966079	TN	0	-
chr1	31983413	31983414	TN	0	+
chr1	32002733	32002734	TN	0	+
chr1	32019278	32019279	TN	0	-
chr1	32292246	32292247	TN	0	+
chr1	32328289	32328290	TN	0	-
chr1	32332157	32332158	TN	0	-
chr1	32341457	32341458	TN	0	+
chr1	32378181	32378182	TN	0	+
chr1	32379160	32379161	TN	0	-
chr1	32409124	32409125	TN	0	+
chr1	32498575	32498576	TN	0	+
chr1	32518459	32518460	TN	0	+
chr1	32698013	32698014	TN	0	-
chr1	32770939	32770940	TN	0	+
chr1	32778207	32778208	TN	0	+
chr1	32778852	32778853	TN	0	-
chr1	32883033	32883034	TN	0	-
chr1	33300785	33300786	TN	0	+
chr1	33301288	33301289	TN	0	+
chr1	33485009	33485010	TN	0	-
chr1	33495216	33495217	TN	0	+
chr1	35481673	35481674	TN	0	+
chr1	35564347	35564348	TN	0	+
chr1	35822322	35822323	TN	0	-
chr1	35847636	35847637	TN	0	-
chr1	35858207	35858208	TN	0	+
chr1	35935470	35935471	TN	0	+
chr1	36007884	36007885	TN	0	-
chr1	36102367	36102368	TN	0	-
chr1	36419992	36419993	TN	0	-
chr1	36468692	36468693	TN	0	+
chr1	36472986	36472987	TN	0	+
chr1	36529241	36529242	TN	0	+
chr1	36605303	36605304	TN	0	-
chr1	36843935	36843936	TN	0	-
chr1	38343331	38343332	TN	0	+
chr1	39692899	39692900	TN	0	-
chr1	39744437	39744438	TN	0	-
chr1	39774972	39774973	TN	0	+
chr1	39815868	39815869	TN	0	+
chr1	39905535	39905536	TN	0	-
chr1	40507858	40507859	TN	0	+
chr1	40638634	40638635	TN	0	+
chr1	40644621	40644622	TN	0	+
chr1	40653468	40653469	TN	0	-
chr1	40740093	40740094	TN	0	-
chr1	42203342	42203343	TN	0	-
chr1	42470394	42470395	TN	0	+
chr1	42730000	42730001	TN	0	+
chr1	42751533	42751534	TN	0	+
chr1	43117791	43117792	TN	0	-
chr1	43633266	43633267	TN	0	+
chr1	43861073	43861074	TN	0	+
chr1	43961089	43961090	TN	0	+
chr1	44214090	44214091	TN	0	-
chr1	44284081	44284082	TN	0	-
chr1	44294463	44294464	TN	0	-
chr1	44804033	44804034	TN	0	+
chr1	45272698	45272699	TN	0	+
chr1	45414621	45414622	TN	0	+
chr1	45440976	45440977	TN	0	-
chr1	45667525	45667526	TN	0	-
chr1	45869238	45869239	TN	0	-
chr1	45924401	45924402	TN	0	-
chr1	46076099	46076100	TN	0	+
chr1	46146971	46146972	TN	0	+
chr1	46364550	46364551	TN	0	+
chr1	46422652	46422653	TN	0	+
chr1	46549639	46549640	TN	0	-
chr1	46724114	46724115	TN	0	+
chr1	46781815	46781816	TN	0	+
chr1	51309046	51309047	TN	0	-
chr1	51316220	51316221	TN	0	-
chr1	51953499	51953500	TN	0	+
chr1	51954253	51954254	TN	0	+
chr1	52171758	52171759	TN	0	+
chr1	52210472	52210473	TN	0	+
chr1	52534675	52534676	TN	0	+
chr1	52927166	52927167	TN	0	+
chr1	52947833	52947834	TN	0	-
chr1	53698910	53698911	TN	0	+
chr1	55533583	55533584	TN	0	-
chr1	56563531	56563532	TN	0	+
chr1	59465429	59465430	TN	0	-
chr1	62943260	62943261	TN	0	-
chr1	63999669	63999670	TN	0	+
chr1	67449083	67449084	TN	0	-
chr1	70771579	70771580	TN	0	+
chr1	70781918	70781919	TN	0	-
chr1	76212390	76212391	TN	0	-
chr1	76315408	76315409	TN	0	-
chr1	76768173	76768174	TN	0	+
chr1	77741615	77741616	TN	0	+
chr1	78222041	78222042	TN	0	+
chr1	78484031	78484032	TN	0	-
chr1	84611906	84611907	TN	0	+
chr1	84640760	84640761	TN	0	+
chr1	84644169	84644170	TN	0	-
chr1	87459478	87459479	TN	0	-
chr1	87829272	87829273	TN	0	+
chr1	90469332	90469333	TN	0	+
chr1	91852362	91852363	TN	0	+
chr1	92798709	92798710	TN	0	+
chr1	92812188	92812189	TN	0	+
chr1	92897331	92897332	TN	0	-
chr1	92984831	92984832	TN	0	-
chr1	93064289	93064290	TN	0	-
chr1	93206934	93206935	TN	0	+
chr1	93659286	93659287	TN	0	-
chr1	93995934	93995935	TN	0	+
chr1	97653818	97653819	TN	0	-
chr1	100465144	100465145	TN	0	-
chr1	100870285	100870286	TN	0	+
chr1	110104523	110104524	TN	0	+
chr1	110900479	110900480	TN	0	+
chr1	111603035	111603036	TN	0	+
chr1	112131730	112131731	TN	0	+
chr1	112170236	112170237	TN	0	+
chr1	113116164	113116165	TN	0	-
chr1	113142225	113142226	TN	0	-
chr1	113491867	113491868	TN	0	-
chr1	113631016	113631017	TN	0	+
chr1	114174476	114174477	TN	0	+
chr1	114859291	114859292	TN	0	-
chr1	114939874	114939875	TN	0	-
chr1	114991091	114991092	TN	0	-
chr1	115026858	115026859	TN	0	+
chr1	116925917	116925918	TN	0	-
chr1	117352462	117352463	TN	0	-
chr1	117953981	117953982	TN	0	+
chr1	118032186	118032187	TN	0	-
chr1	118168600	118168601	TN	0	+
chr1	118168830	118168831	TN	0	+
chr1	119637796	119637797	TN	0	-
chr1	147008665	147008666	TN	0	-
chr1	147052750	147052751	TN	0	+
chr1	147091200	147091201	TN	0	-
chr1	147406665	147406666	TN	0	+
chr1	150069876	150069877	TN	0	+
chr1	150091312	150091313	TN	0	-
chr1	150100513	150100514	TN	0	-
chr1	150104554	150104555	TN	0	+
chr1	150105180	150105181	TN	0	-
chr1	150354636	150354637	TN	0	-
chr1	150360802	150360803	TN	0	+
chr1	150366891	150366892	TN	0	-
chr1	150413855	150413856	TN	0	+
chr1	150650979	150650980	TN	0	+
chr1	150652039	150652040	TN	0	-
chr1	151038197	151038198	TN	0	+
chr1	151077645	151077646	TN	0	-
chr1	151090062	151090063	TN	0	-
chr1	151179484	151179485	TN	0	-
chr1	151422386	151422387	TN	0	+
chr1	151464977	151464978	TN	0	+
chr1	151606932	151606933	TN	0	+
chr1	151636488	151636489	TN	0	+
chr1	151897625	151897626	TN	0	-
chr1	153504301	153504302	TN	0	-
chr1	153797521	153797522	TN	0	-
chr1	153810337	153810338	TN	0	+
chr1	153811354	153811355	TN	0	+
chr1	153873318	153873319	TN	0	-
chr1	154033198	154033199	TN	0	-
chr1	154216675	154216676	TN	0	-
chr1	154223786	154223787	TN	0	+
chr1	154231511	154231512	TN	0	-
chr1	154525632	154525633	TN	0	+
chr1	154590184	154590185	TN	0	-
chr1	154668697	154668698	TN	0	+
chr1	154827301	154827302	TN	0	+
chr1	155332322	155332323	TN	0	-
chr1	155374104	155374105	TN	0	+
chr1	155394165	155394166	TN	0	+
chr1	155412635	155412636	TN	0	+
chr1	155436902	155436903	TN	0	-
chr1	155437312	155437313	TN	0	+
chr1	155437756	155437757	TN	0	-
chr1	155439308	155439309	TN	0	+
chr1	155458232	155458233	TN	0	-
chr1	155465711	155465712	TN	0	+
chr1	155466905	155466906	TN	0	+
chr1	155492723	155492724	TN	0	-
chr1	155509532	155509533	TN	0	+
chr1	155511300	155511301	TN	0	+
chr1	155514002	155514003	TN	0	+
chr1	155556419	155556420	TN	0	-
chr1	155692749	155692750	TN	0	+
chr1	155887293	155887294	TN	0	-
chr1	156010949	156010950	TN	0	-
chr1	156155583	156155584	TN	0	+
chr1	156172817	156172818	TN	0	-
chr1	156522949	156522950	TN	0	+
chr1	158354589	158354590	TN	0	-
chr1	158405884	158405885	TN	0	+
chr1	158406557	158406558	TN	0	-
chr1	158544421	158544422	TN	0	+
chr1	160535825	160535826	TN	0	+
chr1	160555746	160555747	TN	0	+
chr1	160562805	160562806	TN	0	+
chr1	167276994	167276995	TN	0	-
chr1	167437107	167437108	TN	0	+
chr1	167940751	167940752	TN	0	+
chr1	169947836	169947837	TN	0	+
chr1	172516351	172516352	TN	0	-
chr1	173976505	173976506	TN	0	+
chr1	175180040	175180041	TN	0	+
chr1	176112624	176112625	TN	0	+
chr1	178857076	178857077	TN	0	+
chr1	178888157	178888158	TN	0	+
chr1	179135995	179135996	TN	0	+
chr1	179945294	179945295	TN	0	-
chr1	181909946	181909947	TN	0	+
chr1	181987329	181987330	TN	0	-
chr1	182225720	182225721	TN	0	-
chr1	182272739	182272740	TN	0	-
chr1	182629479	182629480	TN	0	-
chr1	182835291	182835292	TN	0	+
chr1	185236898	185236899	TN	0	-
chr1	193144098	193144099	TN	0	+
chr1	196837320	196837321	TN	0	+
chr1	196917265	196917266	TN	0	-
chr1	197517776	197517777	TN	0	-
chr1	197664395	197664396	TN	0	+
chr1	197733150	197733151	TN	0	-
chr1	197946223	197946224	TN	0	+
chr1	198230764	198230765	TN	0	-
chr1	199174876	199174877	TN	0	+
chr1	201805627	201805628	TN	0	-
chr1	202447983	202447984	TN	0	-
chr1	204375952	204375953	TN	0	-
chr1	204475727	204475728	TN	0	-
chr1	205583234	205583235	TN	0	+
chr1	207964088	207964089	TN	0	+
chr1	207974434	207974435	TN	0	+
chr1	211453453	211453454	TN	0	+
chr1	211475210	211475211	TN	0	-
chr1	211566880	211566881	TN	0	+
chr1	212485311	212485312	TN	0	-
chr1	212510863	212510864	TN	0	+
chr1	221949895	221949896	TN	0	+
chr1	224490579	224490580	TN	0	+
chr1	224604366	224604367	TN	0	-
chr1	224618945	224618946	TN	0	-
chr1	225705901	225705902	TN	0	+
chr1	225755694	225755695	TN	0	+
chr1	225756498	225756499	TN	0	+
chr1	225815661	225815662	TN	0	+
chr1	226107925	226107926	TN	0	+
chr1	226423250	226423251	TN	0	+
chr1	226472158	226472159	TN	0	-
chr1	226930884	226930885	TN	0	-
chr1	226945896	226945897	TN	0	-
chr1	227316096	227316097	TN	0	-
chr1	227324762	227324763	TN	0	+
chr1	227439343	227439344	TN	0	-
chr1	227441324	227441325	TN	0	+
chr1	228275487	228275488	TN	0	+
chr1	228325853	228325854	TN	0	-
chr1	228418361	228418362	TN	0	+
chr1	228585936	228585937	TN	0	+
chr1	228960857	228960858	TN	0	-
chr1	229001384	229001385	TN	0	-
chr1	229178712	229178713	TN	0	-
chr1	229229184	229229185	TN	0	-
chr1	229473793	229473794	TN	0	-
chr1	229735392	229735393	TN	0	+
chr1	229844769	229844770	TN	0	+
chr1	230213170	230213171	TN	0	-
chr1	230325590	230325591	TN	0	-
chr1	235357898	235357899	TN	0	-
chr1	235437508	235437509	TN	0	-
chr1	235504656	235504657	TN	0	+
chr1	235593457	235593458	TN	0	-
chr1	235890944	235890945	TN	0	-
chr1	235928452	235928453	TN	0	-
chr1	236038230	236038231	TN	0	+
chr1	236484808	236484809	TN	0	+
chr1	236986512	236986513	TN	0	-
chr1	244817246	244817247	TN	0	+
chr2	3827810	3827811	TN	0	-
chr2	4735773	4735774	TN	0	+
chr2	7292453	7292454	TN	0	-
chr2	8920712	8920713	TN	0	+
chr2	9598460	9598461	TN	0	+
chr2	9990088	9990089	TN	0	-
chr2	11425664	11425665	TN	0	-
chr2	12484413	12484414	TN	0	-
chr2	20452485	20452486	TN	0	+
chr2	24111073	24111074	TN	0	+
chr2	24111241	24111242	TN	0	+
chr2	24728041	24728042	TN	0	-
chr2	24872480	24872481	TN	0	+
chr2	24880594	24880595	TN	0	-
chr2	25015841	25015842	TN	0	+
chr2	25523513	25523514	TN	0	-
chr2	25985515	25985516	TN	0	-
chr2	26015430	26015431	TN	0	+
chr2	26034496	26034497	TN	0	-
chr2	26128333	26128334	TN	0	-
chr2	26263529	26263530	TN	0	+
chr2	26310724	26310725	TN	0	+
chr2	26348792	26348793	TN	0	+
chr2	26418900	26418901	TN	0	-
chr2	26492422	26492423	TN	0	+
chr2	26572944	26572945	TN	0	+
chr2	26596802	26596803	TN	0	+
chr2	26605872	26605873	TN	0	+
chr2	26609149	26609150	TN	0	-
chr2	26613714	26613715	TN	0	+
chr2	27585835	27585836	TN	0	-
chr2	27642797	27642798	TN	0	+
chr2	27824979	27824980	TN	0	+
chr2	27865198	27865199	TN	0	-
chr2	28166240	28166241	TN	0	-
chr2	28352529	28352530	TN	0	-
chr2	28989362	28989363	TN	0	-
chr2	28989502	28989503	TN	0	-
chr2	29123721	29123722	TN	0	+
chr2	29139621	29139622	TN	0	+
chr2	29352398	29352399	TN	0	-
chr2	29355370	29355371	TN	0	-
chr2	29356591	29356592	TN	0	-
chr2	32137798	32137799	TN	0	-
chr2	32410325	32410326	TN	0	+
chr2	32644136	32644137	TN	0	+
chr2	33568106	33568107	TN	0	-
chr2	36457834	36457835	TN	0	-
chr2	38836474	38836475	TN	0	+
chr2	39525665	39525666	TN	0	+
chr2	42441122	42441123	TN	0	+
chr2	42538592	42538593	TN	0	-
chr2	42896929	42896930	TN	0	+
chr2	42898298	42898299	TN	0	+
chr2	42925401	42925402	TN	0	-
chr2	42961413	42961414	TN	0	-
chr2	42967140	42967141	TN	0	+
chr2	43479523	43479524	TN	0	+
chr2	43596905	43596906	TN	0	+
chr2	43703906	43703907	TN	0	-
chr2	44443267	44443268	TN	0	-
chr2	44647771	44647772	TN	0	-
chr2	46800709	46800710	TN	0	+
chr2	47363724	47363725	TN	0	+
chr2	47643230	47643231	TN	0	-
chr2	48708090	48708091	TN	0	+
chr2	53689808	53689809	TN	0	-
chr2	54165515	54165516	TN	0	-
chr2	55602882	55602883	TN	0	+
chr2	55804039	55804040	TN	0	-
chr2	58429253	58429254	TN	0	-
chr2	59864684	59864685	TN	0	+
chr2	61505627	61505628	TN	0	-
chr2	61556837	61556838	TN	0	+
chr2	61560569	61560570	TN	0	+
chr2	61689606	61689607	TN	0	-
chr2	62016902	62016903	TN	0	+
chr2	62330726	62330727	TN	0	-
chr2	63172712	63172713	TN	0	-
chr2	63730381	63730382	TN	0	-
chr2	64181985	64181986	TN	0	-
chr2	64238748	64238749	TN	0	+
chr2	65464279	65464280	TN	0	+
chr2	65581901	65581902	TN	0	-
chr2	65652958	65652959	TN	0	-
chr2	66236118	66236119	TN	0	-
chr2	66361412	66361413	TN	0	+
chr2	66361416	66361417	TN	0	-
chr2	66745671	66745672	TN	0	+
chr2	68791386	68791387	TN	0	-
chr2	68803714	68803715	TN	0	+
chr2	68967888	68967889	TN	0	-
chr2	69787923	69787924	TN	0	+
chr2	69904344	69904345	TN	0	+
chr2	70080786	70080787	TN	0	-
chr2	70441991	70441992	TN	0	+
chr2	70454589	70454590	TN	0	+
chr2	70767763	70767764	TN	0	+
chr2	71613113	71613114	TN	0	-
chr2	73443926	73443927	TN	0	+
chr2	73704158	73704159	TN	0	-
chr2	74096869	74096870	TN	0	+
chr2	74172685	74172686	TN	0	+
chr2	74582978	74582979	TN	0	+
chr2	78112910	78112911	TN	0	+
chr2	78668318	78668319	TN	0	-
chr2	85277870	85277871	TN	0	-
chr2	86362719	86362720	TN	0	-
chr2	86845612	86845613	TN	0	-
chr2	86983094	86983095	TN	0	-
chr2	88875390	88875391	TN	0	-
chr2	96509882	96509883	TN	0	-
chr2	96613258	96613259	TN	0	-
chr2	96630942	96630943	TN	0	+
chr2	96822175	96822176	TN	0	-
chr2	96864484	96864485	TN	0	+
chr2	97878646	97878647	TN	0	-
chr2	98567709	98567710	TN	0	+
chr2	98577335	98577336	TN	0	-
chr2	98782715	98782716	TN	0	+
chr2	99278166	99278167	TN	0	-
chr2	99278273	99278274	TN	0	-
chr2	99302931	99302932	TN	0	+
chr2	99324436	99324437	TN	0	-
chr2	99431063	99431064	TN	0	+
chr2	100096942	100096943	TN	0	-
chr2	100099141	100099142	TN	0	-
chr2	101267956	101267957	TN	0	-
chr2	102279288	102279289	TN	0	-
chr2	106764072	106764073	TN	0	+
chr2	106951095	106951096	TN	0	-
chr2	106991398	106991399	TN	0	-
chr2	107003518	107003519	TN	0	+
chr2	112407524	112407525	TN	0	-
chr2	114302651	114302652	TN	0	-
chr2	114688800	114688801	TN	0	-
chr2	117294502	117294503	TN	0	-
chr2	118822281	118822282	TN	0	-
chr2	120625112	120625113	TN	0	-
chr2	120685321	120685322	TN	0	+
chr2	120704174	120704175	TN	0	-
chr2	128003050	128003051	TN	0	-
chr2	128006893	128006894	TN	0	-
chr2	128014733	128014734	TN	0	-
chr2	128063047	128063048	TN	0	-
chr2	128065583	128065584	TN	0	+
chr2	128093984	128093985	TN	0	+
chr2	128139688	128139689	TN	0	-
chr2	128250048	128250049	TN	0	-
chr2	128253721	128253722	TN	0	+
chr2	128257934	128257935	TN	0	-
chr2	128267143	128267144	TN	0	+
chr2	128277380	128277381	TN	0	+
chr2	128389142	128389143	TN	0	+
chr2	128494663	128494664	TN	0	-
chr2	128496839	128496840	TN	0	-
chr2	128504418	128504419	TN	0	+
chr2	128505163	128505164	TN	0	+
chr2	128515014	128515015	TN	0	+
chr2	128527322	128527323	TN	0	-
chr2	128542150	128542151	TN	0	-
chr2	128553595	128553596	TN	0	+
chr2	128562723	128562724	TN	0	+
chr2	128734652	128734653	TN	0	-
chr2	128862994	128862995	TN	0	+
chr2	128865650	128865651	TN	0	+
chr2	129158798	129158799	TN	0	-
chr2	129460484	129460485	TN	0	+
chr2	132468196	132468197	TN	0	+
chr2	134979620	134979621	TN	0	-
chr2	135686050	135686051	TN	0	+
chr2	135711335	135711336	TN	0	+
chr2	136266957	136266958	TN	0	-
chr2	136283083	136283084	TN	0	-
chr2	136358960	136358961	TN	0	+
chr2	136359927	136359928	TN	0	+
chr2	136380219	136380220	TN	0	-
chr2	136524364	136524365	TN	0	-
chr2	136538274	136538275	TN	0	+
chr2	144031181	144031182	TN	0	+
chr2	144099272	144099273	TN	0	+
chr2	144914325	144914326	TN	0	-
chr2	146339654	146339655	TN	0	+
chr2	147642352	147642353	TN	0	-
chr2	149030343	149030344	TN	0	+
chr2	150438233	150438234	TN	0	+
chr2	152427643	152427644	TN	0	-
chr2	153917907	153917908	TN	0	+
chr2	155191942	155191943	TN	0	-
chr2	170060294	170060295	TN	0	-
chr2	170740225	170740226	TN	0	-
chr2	171430601	171430602	TN	0	-
chr2	171882352	171882353	TN	0	+
chr2	171887565	171887566	TN	0	-
chr2	172007232	172007233	TN	0	-
chr2	172587177	172587178	TN	0	-
chr2	172825694	172825695	TN	0	-
chr2	173369093	173369094	TN	0	+
chr2	173427871	173427872	TN	0	-
chr2	174229158	174229159	TN	0	-
chr2	174982676	174982677	TN	0	+
chr2	174987515	174987516	TN	0	+
chr2	175045975	175045976	TN	0	-
chr2	175789198	175789199	TN	0	+
chr2	177192781	177192782	TN	0	+
chr2	178284048	178284049	TN	0	-
chr2	180815979	180815980	TN	0	+
chr2	182469642	182469643	TN	0	-
chr2	183323399	183323400	TN	0	-
chr2	185578629	185578630	TN	0	-
chr2	187744828	187744829	TN	0	+
chr2	191786443	191786444	TN	0	-
chr2	194814449	194814450	TN	0	+
chr2	196289058	196289059	TN	0	+
chr2	197708874	197708875	TN	0	+
chr2	198172534	198172535	TN	0	+
chr2	198356126	198356127	TN	0	+
chr2	198782150	198782151	TN	0	-
chr2	198935660	198935661	TN	0	+
chr2	199375103	199375104	TN	0	+
chr2	201850209	201850210	TN	0	-
chr2	202054992	202054993	TN	0	+
chr2	203148156	203148157	TN	0	-
chr2	203538526	203538527	TN	0	-
chr2	204656188	204656189	TN	0	-
chr2	206886084	206886085	TN	0	-
chr2	208093154	208093155	TN	0	-
chr2	208411626	208411627	TN	0	+
chr2	211310895	211310896	TN	0	-
chr2	213376138	213376139	TN	0	+
chr2	213381253	213381254	TN	0	+
chr2	213676071	213676072	TN	0	-
chr2	213941383	213941384	TN	0	-
chr2	214238112	214238113	TN	0	+
chr2	215319789	215319790	TN	0	+
chr2	219375173	219375174	TN	0	-
chr2	223506481	223506482	TN	0	+
chr2	224357565	224357566	TN	0	-
chr2	228956072	228956073	TN	0	-
chr2	231993386	231993387	TN	0	-
chr2	232617154	232617155	TN	0	-
chr2	232622457	232622458	TN	0	+
chr2	232628296	232628297	TN	0	+
chr2	232636562	232636563	TN	0	+
chr2	232912047	232912048	TN	0	-
chr2	233100742	233100743	TN	0	+
chr2	233573813	233573814	TN	0	-
chr2	233686811	233686812	TN	0	+
chr2	234431656	234431657	TN	0	-
chr2	235302309	235302310	TN	0	+
chr2	235340442	235340443	TN	0	-
chr2	235350448	235350449	TN	0	+
chr2	240400471	240400472	TN	0	-
chr2	240409173	240409174	TN	0	+
chr2	240527367	240527368	TN	0	+
chr2	240538166	240538167	TN	0	+
chr2	240709265	240709266	TN	0	+
chr2	240716387	240716388	TN	0	+
chr2	241984597	241984598	TN	0	-
chr2	242186142	242186143	TN	0	-
chr2	242212969	242212970	TN	0	+
chr2	242275034	242275035	TN	0	+
chr2	242284279	242284280	TN	0	+
chr2	242291657	242291658	TN	0	-
chr2	242304467	242304468	TN	0	-
chr2	242309484	242309485	TN	0	+
chr2	242325950	242325951	TN	0	-
chr2	242348289	242348290	TN	0	+
chr2	242545309	242545310	TN	0	+
chr2	242856195	242856196	TN	0	+
chr2	242897874	242897875	TN	0	-
chr3	1366371	1366372	TN	0	-
chr3	1392108	1392109	TN	0	-
chr3	6600875	6600876	TN	0	-
chr3	9472549	9472550	TN	0	+
chr3	9473754	9473755	TN	0	-
chr3	12333216	12333217	TN	0	-
chr3	12334116	12334117	TN	0	+
chr3	12391564	12391565	TN	0	-
chr3	13380920	13380921	TN	0	-
chr3	13485291	13485292	TN	0	+
chr3	14463931	14463932	TN	0	-
chr3	15381210	15381211	TN	0	-
chr3	15751822	15751823	TN	0	-
chr3	17036809	17036810	TN	0	-
chr3	17716690	17716691	TN	0	+
chr3	29636764	29636765	TN	0	-
chr3	32601696	32601697	TN	0	+
chr3	33629444	33629445	TN	0	-
chr3	33865148	33865149	TN	0	-
chr3	34859192	34859193	TN	0	+
chr3	35489287	35489288	TN	0	+
chr3	37295661	37295662	TN	0	-
chr3	38267287	38267288	TN	0	-
chr3	39352313	39352314	TN	0	-
chr3	39375504	39375505	TN	0	-
chr3	39391831	39391832	TN	0	+
chr3	41624315	41624316	TN	0	+
chr3	42831980	42831981	TN	0	-
chr3	43079976	43079977	TN	0	-
chr3	44132317	44132318	TN	0	+
chr3	44414229	44414230	TN	0	-
chr3	44675054	44675055	TN	0	+
chr3	44874774	44874775	TN	0	-
chr3	45437891	45437892	TN	0	+
chr3	45482426	45482427	TN	0	+
chr3	45572241	45572242	TN	0	-
chr3	45940342	45940343	TN	0	+
chr3	46587473	46587474	TN	0	+
chr3	46999123	46999124	TN	0	-
chr3	47160639	47160640	TN	0	-
chr3	47190873	47190874	TN	0	-
chr3	47192188	47192189	TN	0	+
chr3	47194029	47194030	TN	0	+
chr3	47198053	47198054	TN	0	-
chr3	47215307	47215308	TN	0	+
chr3	47665248	47665249	TN	0	-
chr3	47688843	47688844	TN	0	-
chr3	47708059	47708060	TN	0	-
chr3	47732281	47732282	TN	0	+
chr3	47740333	47740334	TN	0	-
chr3	47782130	47782131	TN	0	-
chr3	48006245	48006246	TN	0	-
chr3	48018236	48018237	TN	0	+
chr3	48085102	48085103	TN	0	+
chr3	48206991	48206992	TN	0	-
chr3	48220508	48220509	TN	0	-
chr3	48224618	48224619	TN	0	+
chr3	48289287	48289288	TN	0	+
chr3	48383625	48383626	TN	0	-
chr3	48626083	48626084	TN	0	+
chr3	48795823	48795824	TN	0	+
chr3	48843345	48843346	TN	0	-
chr3	48948829	48948830	TN	0	+
chr3	48972432	48972433	TN	0	+
chr3	49067775	49067776	TN	0	+
chr3	49105038	49105039	TN	0	+
chr3	49114602	49114603	TN	0	+
chr3	49115007	49115008	TN	0	-
chr3	49125421	49125422	TN	0	+
chr3	49380475	49380476	TN	0	-
chr3	49419936	49419937	TN	0	+
chr3	49422738	49422739	TN	0	-
chr3	49424424	49424425	TN	0	-
chr3	49441258	49441259	TN	0	+
chr3	49531476	49531477	TN	0	-
chr3	49782624	49782625	TN	0	-
chr3	49782636	49782637	TN	0	-
chr3	49792199	49792200	TN	0	-
chr3	49795429	49795430	TN	0	+
chr3	49815385	49815386	TN	0	-
chr3	49987847	49987848	TN	0	-
chr3	50000967	50000968	TN	0	-
chr3	50027406	50027407	TN	0	+
chr3	50033478	50033479	TN	0	-
chr3	50054942	50054943	TN	0	-
chr3	50078571	50078572	TN	0	+
chr3	50079816	50079817	TN	0	+
chr3	50087825	50087826	TN	0	-
chr3	50987872	50987873	TN	0	+
chr3	52141682	52141683	TN	0	-
chr3	52146046	52146047	TN	0	+
chr3	52417528	52417529	TN	0	+
chr3	52451502	52451503	TN	0	+
chr3	52451510	52451511	TN	0	-
chr3	52452207	52452208	TN	0	+
chr3	52455324	52455325	TN	0	-
chr3	52591317	52591318	TN	0	+
chr3	52637419	52637420	TN	0	+
chr3	52660120	52660121	TN	0	+
chr3	52663424	52663425	TN	0	-
chr3	52680284	52680285	TN	0	-
chr3	52682548	52682549	TN	0	+
chr3	52789778	52789779	TN	0	+
chr3	52973691	52973692	TN	0	-
chr3	52976038	52976039	TN	0	+
chr3	53024166	53024167	TN	0	-
chr3	53057390	53057391	TN	0	+
chr3	53304072	53304073	TN	0	-
chr3	57819437	57819438	TN	0	+
chr3	57876412	57876413	TN	0	-
chr3	58816895	58816896	TN	0	+
chr3	60015050	60015051	TN	0	+
chr3	60137675	60137676	TN	0	-
chr3	63114669	63114670	TN	0	-
chr3	71199201	71199202	TN	0	-
chr3	71499646	71499647	TN	0	-
chr3	72917324	72917325	TN	0	-
chr3	74458647	74458648	TN	0	-
chr3	80768546	80768547	TN	0	-
chr3	80900182	80900183	TN	0	-
chr3	80905387	80905388	TN	0	-
chr3	81681918	81681919	TN	0	+
chr3	81865068	81865069	TN	0	+
chr3	82739944	82739945	TN	0	-
chr3	83075157	83075158	TN	0	+
chr3	85599859	85599860	TN	0	+
chr3	97500934	97500935	TN	0	-
chr3	97582253	97582254	TN	0	-
chr3	100093093	100093094	TN	0	+
chr3	101044595	101044596	TN	0	-
chr3	102014398	102014399	TN	0	+
chr3	105527137	105527138	TN	0	+
chr3	107351927	107351928	TN	0	+
chr3	107852500	107852501	TN	0	-
chr3	108348839	108348840	TN	0	-
chr3	108388596	108388597	TN	0	+
chr3	108544786	108544787	TN	0	-
chr3	110851900	110851901	TN	0	+
chr3	114372862	114372863	TN	0	-
chr3	114802849	114802850	TN	0	+
chr3	120433041	120433042	TN	0	+
chr3	122225187	122225188	TN	0	-
chr3	122225844	122225845	TN	0	-
chr3	122973126	122973127	TN	0	-
chr3	123676185	123676186	TN	0	-
chr3	125006419	125006420	TN	0	+
chr3	125045400	125045401	TN	0	+
chr3	125047423	125047424	TN	0	+
chr3	126348225	126348226	TN	0	+
chr3	127832261	127832262	TN	0	+
chr3	128012333	128012334	TN	0	-
chr3	128473316	128473317	TN	0	+
chr3	128926083	128926084	TN	0	+
chr3	131207125	131207126	TN	0	-
chr3	135880967	135880968	TN	0	+
chr3	135991838	135991839	TN	0	-
chr3	136239757	136239758	TN	0	-
chr3	136630123	136630124	TN	0	-
chr3	136637320	136637321	TN	0	-
chr3	141258345	141258346	TN	0	+
chr3	141273582	141273583	TN	0	+
chr3	141611055	141611056	TN	0	-
chr3	141735599	141735600	TN	0	+
chr3	141764718	141764719	TN	0	+
chr3	141779717	141779718	TN	0	+
chr3	142059994	142059995	TN	0	+
chr3	142728785	142728786	TN	0	-
chr3	142741020	142741021	TN	0	+
chr3	151973151	151973152	TN	0	-
chr3	152000209	152000210	TN	0	-
chr3	153996132	153996133	TN	0	-
chr3	157891342	157891343	TN	0	+
chr3	160563680	160563681	TN	0	+
chr3	161836297	161836298	TN	0	+
chr3	166184801	166184802	TN	0	-
chr3	166749834	166749835	TN	0	-
chr3	167444803	167444804	TN	0	+
chr3	168859120	168859121	TN	0	+
chr3	169819403	169819404	TN	0	+
chr3	170822539	170822540	TN	0	-
chr3	171085041	171085042	TN	0	-
chr3	176751686	176751687	TN	0	+
chr3	178916509	178916510	TN	0	+
chr3	178920351	178920352	TN	0	-
chr3	179734786	179734787	TN	0	+
chr3	180736086	180736087	TN	0	+
chr3	183051846	183051847	TN	0	+
chr3	183441959	183441960	TN	0	+
chr3	183570369	183570370	TN	0	+
chr3	183646687	183646688	TN	0	-
chr3	183705413	183705414	TN	0	+
chr3	185524248	185524249	TN	0	-
chr3	185538564	185538565	TN	0	+
chr3	185638067	185638068	TN	0	+
chr3	185810643	185810644	TN	0	-
chr3	186279567	186279568	TN	0	+
chr3	187881638	187881639	TN	0	+
chr3	187976618	187976619	TN	0	+
chr3	188440246	188440247	TN	0	-
chr3	188845849	188845850	TN	0	+
chr3	195065393	195065394	TN	0	+
chr3	195881516	195881517	TN	0	+
chr3	196130064	196130065	TN	0	-
chr3	196130791	196130792	TN	0	+
chr3	196203092	196203093	TN	0	+
chr3	196803593	196803594	TN	0	-
chr3	196942196	196942197	TN	0	+
chr3	197502468	197502469	TN	0	-
chr3	197512268	197512269	TN	0	-
chr3	197530078	197530079	TN	0	-
chr3	197558298	197558299	TN	0	+
chr3	197587673	197587674	TN	0	+
chr3	197714965	197714966	TN	0	-
chr4	60825	60826	TN	0	+
chr4	481862	481863	TN	0	-
chr4	764518	764519	TN	0	-
chr4	790285	790286	TN	0	+
chr4	793122	793123	TN	0	-
chr4	794823	794824	TN	0	-
chr4	924544	924545	TN	0	+
chr4	1212802	1212803	TN	0	+
chr4	1863743	1863744	TN	0	-
chr4	2040705	2040706	TN	0	+
chr4	2236575	2236576	TN	0	+
chr4	2297399	2297400	TN	0	-
chr4	2482687	2482688	TN	0	+
chr4	2606379	2606380	TN	0	-
chr4	2668206	2668207	TN	0	-
chr4	2674958	2674959	TN	0	+
chr4	2872585	2872586	TN	0	+
chr4	2873258	2873259	TN	0	+
chr4	2877404	2877405	TN	0	+
chr4	2985874	2985875	TN	0	-
chr4	3141166	3141167	TN	0	-
chr4	5036907	5036908	TN	0	-
chr4	6855483	6855484	TN	0	+
chr4	8192761	8192762	TN	0	+
chr4	8209791	8209792	TN	0	-
chr4	11207632	11207633	TN	0	-
chr4	15890975	15890976	TN	0	+
chr4	16175194	16175195	TN	0	+
chr4	16194248	16194249	TN	0	-
chr4	19648953	19648954	TN	0	-
chr4	22617707	22617708	TN	0	-
chr4	37837150	37837151	TN	0	-
chr4	39040799	39040800	TN	0	+
chr4	39339163	39339164	TN	0	-
chr4	39341946	39341947	TN	0	+
chr4	39736682	39736683	TN	0	+
chr4	40156118	40156119	TN	0	-
chr4	40159350	40159351	TN	0	-
chr4	40316751	40316752	TN	0	+
chr4	43287513	43287514	TN	0	-
chr4	47875783	47875784	TN	0	-
chr4	54143427	54143428	TN	0	-
chr4	54879521	54879522	TN	0	-
chr4	57850775	57850776	TN	0	+
chr4	61666354	61666355	TN	0	-
chr4	61805287	61805288	TN	0	+
chr4	62868151	62868152	TN	0	+
chr4	65485854	65485855	TN	0	+
chr4	67475049	67475050	TN	0	-
chr4	68373995	68373996	TN	0	-
chr4	68563774	68563775	TN	0	+
chr4	74064144	74064145	TN	0	+
chr4	76406651	76406652	TN	0	-
chr4	76571842	76571843	TN	0	+
chr4	77912956	77912957	TN	0	+
chr4	78652779	78652780	TN	0	-
chr4	78692051	78692052	TN	0	+
chr4	78738038	78738039	TN	0	+
chr4	78824959	78824960	TN	0	-
chr4	79060811	79060812	TN	0	-
chr4	79652505	79652506	TN	0	-
chr4	80536454	80536455	TN	0	+
chr4	80702121	80702122	TN	0	-
chr4	80962044	80962045	TN	0	+
chr4	83815497	83815498	TN	0	-
chr4	83847817	83847818	TN	0	-
chr4	83863255	83863256	TN	0	-
chr4	83871999	83872000	TN	0	+
chr4	87422063	87422064	TN	0	-
chr4	92168017	92168018	TN	0	+
chr4	95987543	95987544	TN	0	-
chr4	98143470	98143471	TN	0	-
chr4	99091128	99091129	TN	0	+
chr4	99187894	99187895	TN	0	+
chr4	99961133	99961134	TN	0	+
chr4	100801214	100801215	TN	0	-
chr4	101946177	101946178	TN	0	-
chr4	105430146	105430147	TN	0	-
chr4	107586409	107586410	TN	0	+
chr4	109040587	109040588	TN	0	+
chr4	109186223	109186224	TN	0	-
chr4	110046170	110046171	TN	0	+
chr4	114059958	114059959	TN	0	+
chr4	114634314	114634315	TN	0	-
chr4	114636161	114636162	TN	0	+
chr4	115105917	115105918	TN	0	-
chr4	117783325	117783326	TN	0	+
chr4	117832718	117832719	TN	0	-
chr4	119127227	119127228	TN	0	+
chr4	119668931	119668932	TN	0	+
chr4	122700203	122700204	TN	0	-
chr4	122757626	122757627	TN	0	+
chr4	123112949	123112950	TN	0	-
chr4	123960730	123960731	TN	0	+
chr4	128813780	128813781	TN	0	+
chr4	129118353	129118354	TN	0	+
chr4	132968480	132968481	TN	0	-
chr4	132990044	132990045	TN	0	-
chr4	133591449	133591450	TN	0	-
chr4	135556402	135556403	TN	0	-
chr4	135748961	135748962	TN	0	-
chr4	137628288	137628289	TN	0	-
chr4	140264595	140264596	TN	0	-
chr4	151292972	151292973	TN	0	-
chr4	151419430	151419431	TN	0	-
chr4	152986636	152986637	TN	0	+
chr4	153115151	153115152	TN	0	+
chr4	153240672	153240673	TN	0	+
chr4	154274475	154274476	TN	0	-
chr4	154330768	154330769	TN	0	+
chr4	154336690	154336691	TN	0	-
chr4	154920016	154920017	TN	0	+
chr4	157003700	157003701	TN	0	+
chr4	157450373	157450374	TN	0	+
chr4	160088703	160088704	TN	0	+
chr4	172862788	172862789	TN	0	-
chr4	174100633	174100634	TN	0	-
chr4	174129009	174129010	TN	0	+
chr4	175199030	175199031	TN	0	-
chr4	186092857	186092858	TN	0	-
chr4	186328522	186328523	TN	0	+
chr4	187788757	187788758	TN	0	-
chr4	188080379	188080380	TN	0	-
chr4	188980651	188980652	TN	0	-
chr4	190195092	190195093	TN	0	-
chr5	246849	246850	TN	0	+
chr5	341032	341033	TN	0	-
chr5	365175	365176	TN	0	+
chr5	414144	414145	TN	0	-
chr5	902445	902446	TN	0	+
chr5	953172	953173	TN	0	+
chr5	1296336	1296337	TN	0	-
chr5	1348741	1348742	TN	0	+
chr5	1578240	1578241	TN	0	-
chr5	2791717	2791718	TN	0	-
chr5	3395747	3395748	TN	0	+
chr5	3426608	3426609	TN	0	+
chr5	3915968	3915969	TN	0	-
chr5	3938144	3938145	TN	0	+
chr5	3976061	3976062	TN	0	+
chr5	4450859	4450860	TN	0	-
chr5	4602147	4602148	TN	0	+
chr5	4704555	4704556	TN	0	-
chr5	7902750	7902751	TN	0	+
chr5	10413946	10413947	TN	0	+
chr5	32381371	32381372	TN	0	+
chr5	36882925	36882926	TN	0	+
chr5	36885600	36885601	TN	0	+
chr5	36887987	36887988	TN	0	-
chr5	36896466	36896467	TN	0	+
chr5	36925733	36925734	TN	0	-
chr5	37087589	37087590	TN	0	-
chr5	37611788	37611789	TN	0	-
chr5	38609705	38609706	TN	0	-
chr5	38971374	38971375	TN	0	+
chr5	39158286	39158287	TN	0	+
chr5	39192138	39192139	TN	0	+
chr5	41779352	41779353	TN	0	+
chr5	43493394	43493395	TN	0	-
chr5	43630750	43630751	TN	0	-
chr5	50940086	50940087	TN	0	+
chr5	51041814	51041815	TN	0	+
chr5	54614025	54614026	TN	0	+
chr5	54935737	54935738	TN	0	+
chr5	57459984	57459985	TN	0	+
chr5	61627060	61627061	TN	0	+
chr5	65238850	65238851	TN	0	+
chr5	65290512	65290513	TN	0	+
chr5	68433114	68433115	TN	0	+
chr5	72199387	72199388	TN	0	-
chr5	72199661	72199662	TN	0	-
chr5	72773796	72773797	TN	0	-
chr5	73117129	73117130	TN	0	-
chr5	73238900	73238901	TN	0	-
chr5	73300837	73300838	TN	0	+
chr5	73412375	73412376	TN	0	+
chr5	73420684	73420685	TN	0	-
chr5	73486899	73486900	TN	0	-
chr5	73506014	73506015	TN	0	+
chr5	74030714	74030715	TN	0	-
chr5	74100116	74100117	TN	0	-
chr5	77430811	77430812	TN	0	-
chr5	77712526	77712527	TN	0	-
chr5	78541535	78541536	TN	0	+
chr5	78817908	78817909	TN	0	+
chr5	78929531	78929532	TN	0	-
chr5	78942370	78942371	TN	0	+
chr5	79715888	79715889	TN	0	+
chr5	80104671	80104672	TN	0	-
chr5	80924721	80924722	TN	0	-
chr5	81001316	81001317	TN	0	+
chr5	81005701	81005702	TN	0	+
chr5	81007903	81007904	TN	0	-
chr5	81028043	81028044	TN	0	-
chr5	91335709	91335710	TN	0	+
chr5	91590197	91590198	TN	0	+
chr5	92382198	92382199	TN	0	+
chr5	94808390	94808391	TN	0	+
chr5	96221622	96221623	TN	0	+
chr5	99820596	99820597	TN	0	-
chr5	100193906	100193907	TN	0	+
chr5	100278889	100278890	TN	0	-
chr5	102373583	102373584	TN	0	+
chr5	102467746	102467747	TN	0	+
chr5	105185504	105185505	TN	0	+
chr5	107640534	107640535	TN	0	-
chr5	107653196	107653197	TN	0	+
chr5	114460883	114460884	TN	0	-
chr5	118502468	118502469	TN	0	-
chr5	122081132	122081133	TN	0	-
chr5	122867593	122867594	TN	0	+
chr5	123504699	123504700	TN	0	-
chr5	123742431	123742432	TN	0	+
chr5	124237343	124237344	TN	0	-
chr5	124583660	124583661	TN	0	+
chr5	126028471	126028472	TN	0	-
chr5	126081632	126081633	TN	0	+
chr5	126095872	126095873	TN	0	-
chr5	126868325	126868326	TN	0	-
chr5	127483421	127483422	TN	0	+
chr5	130573245	130573246	TN	0	-
chr5	130881458	130881459	TN	0	+
chr5	130893051	130893052	TN	0	+
chr5	131937182	131937183	TN	0	-
chr5	132040092	132040093	TN	0	-
chr5	132433973	132433974	TN	0	+
chr5	132563641	132563642	TN	0	+
chr5	133947060	133947061	TN	0	-
chr5	134038259	134038260	TN	0	+
chr5	134137111	134137112	TN	0	-
chr5	134269380	134269381	TN	0	+
chr5	137133979	137133980	TN	0	+
chr5	137364530	137364531	TN	0	+
chr5	138122113	138122114	TN	0	-
chr5	138638311	138638312	TN	0	+
chr5	138640580	138640581	TN	0	-
chr5	138642650	138642651	TN	0	+
chr5	138859031	138859032	TN	0	+
chr5	139112214	139112215	TN	0	+
chr5	139514111	139514112	TN	0	-
chr5	139671749	139671750	TN	0	+
chr5	139675101	139675102	TN	0	+
chr5	139791874	139791875	TN	0	-
chr5	139858715	139858716	TN	0	-
chr5	139865427	139865428	TN	0	-
chr5	139885132	139885133	TN	0	-
chr5	140970809	140970810	TN	0	-
chr5	140979743	140979744	TN	0	-
chr5	141495545	141495546	TN	0	-
chr5	141797601	141797602	TN	0	+
chr5	142666177	142666178	TN	0	+
chr5	142773987	142773988	TN	0	+
chr5	148896207	148896208	TN	0	+
chr5	148913485	148913486	TN	0	+
chr5	150064647	150064648	TN	0	+
chr5	150574826	150574827	TN	0	+
chr5	150606491	150606492	TN	0	-
chr5	151167212	151167213	TN	0	-
chr5	156703218	156703219	TN	0	-
chr5	162943680	162943681	TN	0	-
chr5	170353077	170353078	TN	0	-
chr5	170811416	170811417	TN	0	-
chr5	172547249	172547250	TN	0	-
chr5	173322779	173322780	TN	0	+
chr5	176404974	176404975	TN	0	+
chr5	176416765	176416766	TN	0	-
chr5	176425527	176425528	TN	0	+
chr5	176458758	176458759	TN	0	+
chr5	176618407	176618408	TN	0	-
chr5	176630297	176630298	TN	0	+
chr5	176642809	176642810	TN	0	+
chr5	176649675	176649676	TN	0	+
chr5	176649910	176649911	TN	0	+
chr5	176654591	176654592	TN	0	+
chr5	176664321	176664322	TN	0	-
chr5	176669642	176669643	TN	0	-
chr5	176669760	176669761	TN	0	-
chr5	176671380	176671381	TN	0	+
chr5	176724140	176724141	TN	0	+
chr5	176769318	176769319	TN	0	+
chr5	176803499	176803500	TN	0	-
chr5	176846520	176846521	TN	0	+
chr5	176847952	176847953	TN	0	+
chr5	176849401	176849402	TN	0	-
chr5	176849587	176849588	TN	0	-
chr5	176898740	176898741	TN	0	+
chr5	177071181	177071182	TN	0	+
chr5	177087493	177087494	TN	0	+
chr5	177400671	177400672	TN	0	-
chr5	177461094	177461095	TN	0	-
chr5	177532108	177532109	TN	0	+
chr5	178983419	178983420	TN	0	-
chr5	179132320	179132321	TN	0	-
chr5	179147691	179147692	TN	0	-
chr5	179149343	179149344	TN	0	+
chr5	179171086	179171087	TN	0	-
chr5	179182459	179182460	TN	0	+
chr5	179692994	179692995	TN	0	-
chr5	179934787	179934788	TN	0	+
chr5	179952587	179952588	TN	0	+
chr5	180151598	180151599	TN	0	-
chr5	180656233	180656234	TN	0	-
chr5	180665643	180665644	TN	0	-
chr5	180678164	180678165	TN	0	-
chr5	180686100	180686101	TN	0	+
chr6	272282	272283	TN	0	+
chr6	649602	649603	TN	0	-
chr6	1986427	1986428	TN	0	+
chr6	2814592	2814593	TN	0	+
chr6	3037162	3037163	TN	0	+
chr6	4032361	4032362	TN	0	+
chr6	4044273	4044274	TN	0	+
chr6	4897478	4897479	TN	0	-
chr6	5463396	5463397	TN	0	-
chr6	5463447	5463448	TN	0	+
chr6	5560795	5560796	TN	0	+
chr6	5701010	5701011	TN	0	-
chr6	5712812	5712813	TN	0	+
chr6	6219891	6219892	TN	0	+
chr6	7604958	7604959	TN	0	+
chr6	13639560	13639561	TN	0	-
chr6	13748181	13748182	TN	0	+
chr6	14745698	14745699	TN	0	+
chr6	15480413	15480414	TN	0	-
chr6	20649681	20649682	TN	0	+
chr6	20712306	20712307	TN	0	-
chr6	21671057	21671058	TN	0	+
chr6	21774754	21774755	TN	0	+
chr6	22483679	22483680	TN	0	+
chr6	23279628	23279629	TN	0	-
chr6	24537272	24537273	TN	0	-
chr6	24610009	24610010	TN	0	-
chr6	25100982	25100983	TN	0	-
chr6	25132013	25132014	TN	0	-
chr6	25147562	25147563	TN	0	+
chr6	25148198	25148199	TN	0	-
chr6	25177372	25177373	TN	0	-
chr6	25428687	25428688	TN	0	+
chr6	26139371	26139372	TN	0	+
chr6	26181633	26181634	TN	0	-
chr6	26536529	26536530	TN	0	+
chr6	26885950	26885951	TN	0	+
chr6	27559593	27559594	TN	0	+
chr6	28225307	28225308	TN	0	+
chr6	30473831	30473832	TN	0	+
chr6	30495328	30495329	TN	0	-
chr6	30503916	30503917	TN	0	+
chr6	30575083	30575084	TN	0	-
chr6	30628672	30628673	TN	0	-
chr6	31210388	31210389	TN	0	-
chr6	31283710	31283711	TN	0	-
chr6	31468105	31468106	TN	0	+
chr6	31511148	31511149	TN	0	+
chr6	31521057	31521058	TN	0	+
chr6	31536256	31536257	TN	0	+
chr6	31557737	31557738	TN	0	+
chr6	31570982	31570983	TN	0	-
chr6	31576732	31576733	TN	0	-
chr6	31601905	31601906	TN	0	+
chr6	31626198	31626199	TN	0	-
chr6	31653937	31653938	TN	0	-
chr6	31699928	31699929	TN	0	-
chr6	31711646	31711647	TN	0	-
chr6	31718764	31718765	TN	0	+
chr6	31725119	31725120	TN	0	-
chr6	31728662	31728663	TN	0	+
chr6	31738920	31738921	TN	0	+
chr6	31756904	31756905	TN	0	-
chr6	31761462	31761463	TN	0	-
chr6	31811217	31811218	TN	0	+
chr6	31863331	31863332	TN	0	+
chr6	31933300	31933301	TN	0	+
chr6	32127017	32127018	TN	0	+
chr6	32274518	32274519	TN	0	-
chr6	32804416	32804417	TN	0	-
chr6	32879334	32879335	TN	0	+
chr6	32880105	32880106	TN	0	-
chr6	32897569	32897570	TN	0	-
chr6	32926780	32926781	TN	0	-
chr6	32944454	32944455	TN	0	-
chr6	33056192	33056193	TN	0	-
chr6	33129950	33129951	TN	0	-
chr6	33227161	33227162	TN	0	+
chr6	33327070	33327071	TN	0	+
chr6	33339205	33339206	TN	0	+
chr6	33361768	33361769	TN	0	+
chr6	33686910	33686911	TN	0	-
chr6	34177173	34177174	TN	0	+
chr6	34279952	34279953	TN	0	-
chr6	34280410	34280411	TN	0	+
chr6	34296734	34296735	TN	0	-
chr6	34304393	34304394	TN	0	+
chr6	34324288	34324289	TN	0	+
chr6	34620564	34620565	TN	0	+
chr6	34631090	34631091	TN	0	-
chr6	34643074	34643075	TN	0	+
chr6	34644886	34644887	TN	0	+
chr6	34792415	34792416	TN	0	+
chr6	34971073	34971074	TN	0	-
chr6	35235759	35235760	TN	0	+
chr6	35636805	35636806	TN	0	-
chr6	35638205	35638206	TN	0	+
chr6	35640243	35640244	TN	0	+
chr6	35648975	35648976	TN	0	+
chr6	35649491	35649492	TN	0	-
chr6	35837994	35837995	TN	0	+
chr6	35873505	35873506	TN	0	+
chr6	35885184	35885185	TN	0	-
chr6	35885672	35885673	TN	0	+
chr6	36006082	36006083	TN	0	-
chr6	36007953	36007954	TN	0	-
chr6	36009778	36009779	TN	0	-
chr6	36024411	36024412	TN	0	-
chr6	36024659	36024660	TN	0	-
chr6	36069885	36069886	TN	0	+
chr6	36081211	36081212	TN	0	+
chr6	36149609	36149610	TN	0	+
chr6	36187060	36187061	TN	0	-
chr6	36449479	36449480	TN	0	+
chr6	36504643	36504644	TN	0	+
chr6	36570822	36570823	TN	0	+
chr6	36625086	36625087	TN	0	+
chr6	36844299	36844300	TN	0	-
chr6	36889983	36889984	TN	0	+
chr6	37135466	37135467	TN	0	-
chr6	37921195	37921196	TN	0	-
chr6	37935429	37935430	TN	0	-
chr6	38036837	38036838	TN	0	-
chr6	39484079	39484080	TN	0	+
chr6	39909305	39909306	TN	0	-
chr6	41328879	41328880	TN	0	+
chr6	41818894	41818895	TN	0	+
chr6	41843083	41843084	TN	0	-
chr6	41923959	41923960	TN	0	+
chr6	41953365	41953366	TN	0	-
chr6	41967174	41967175	TN	0	+
chr6	42180138	42180139	TN	0	+
chr6	42323495	42323496	TN	0	+
chr6	42544976	42544977	TN	0	+
chr6	42553819	42553820	TN	0	+
chr6	42561566	42561567	TN	0	-
chr6	42563500	42563501	TN	0	+
chr6	42576747	42576748	TN	0	-
chr6	42582198	42582199	TN	0	+
chr6	42625084	42625085	TN	0	-
chr6	42782823	42782824	TN	0	+
chr6	42959400	42959401	TN	0	-
chr6	43056708	43056709	TN	0	+
chr6	43064493	43064494	TN	0	+
chr6	43068112	43068113	TN	0	-
chr6	43068503	43068504	TN	0	+
chr6	43072102	43072103	TN	0	+
chr6	43161143	43161144	TN	0	+
chr6	43313512	43313513	TN	0	+
chr6	43325938	43325939	TN	0	+
chr6	43343503	43343504	TN	0	-
chr6	43355282	43355283	TN	0	-
chr6	43410492	43410493	TN	0	+
chr6	44277953	44277954	TN	0	+
chr6	45329656	45329657	TN	0	-
chr6	47212180	47212181	TN	0	-
chr6	47500438	47500439	TN	0	+
chr6	57044185	57044186	TN	0	+
chr6	64359965	64359966	TN	0	+
chr6	64400832	64400833	TN	0	-
chr6	64429451	64429452	TN	0	-
chr6	71547162	71547163	TN	0	-
chr6	74230723	74230724	TN	0	+
chr6	74230747	74230748	TN	0	+
chr6	74230749	74230750	TN	0	+
chr6	74230750	74230751	TN	0	+
chr6	74230752	74230753	TN	0	+
chr6	74230769	74230770	TN	0	+
chr6	74230779	74230780	TN	0	+
chr6	74230790	74230791	TN	0	-
chr6	74230796	74230797	TN	0	-
chr6	74230806	74230807	TN	0	+
chr6	74230844	74230845	TN	0	-
chr6	74230893	74230894	TN	0	-
chr6	74230898	74230899	TN	0	-
chr6	74230907	74230908	TN	0	+
chr6	79661518	79661519	TN	0	-
chr6	82875646	82875647	TN	0	+
chr6	83732512	83732513	TN	0	+
chr6	83828423	83828424	TN	0	+
chr6	85494643	85494644	TN	0	-
chr6	88350351	88350352	TN	0	+
chr6	90464823	90464824	TN	0	+
chr6	90786451	90786452	TN	0	-
chr6	97597621	97597622	TN	0	+
chr6	97718685	97718686	TN	0	-
chr6	101055879	101055880	TN	0	-
chr6	107596079	107596080	TN	0	+
chr6	108558638	108558639	TN	0	-
chr6	109375484	109375485	TN	0	+
chr6	109574224	109574225	TN	0	-
chr6	117920183	117920184	TN	0	+
chr6	126100371	126100372	TN	0	+
chr6	126685917	126685918	TN	0	+
chr6	128107707	128107708	TN	0	-
chr6	129803286	129803287	TN	0	-
chr6	132674903	132674904	TN	0	+
chr6	135337976	135337977	TN	0	+
chr6	135341864	135341865	TN	0	-
chr6	135345676	135345677	TN	0	+
chr6	135457879	135457880	TN	0	-
chr6	135716083	135716084	TN	0	-
chr6	135730658	135730659	TN	0	-
chr6	135731948	135731949	TN	0	-
chr6	135750109	135750110	TN	0	+
chr6	138099886	138099887	TN	0	+
chr6	138103635	138103636	TN	0	-
chr6	138265798	138265799	TN	0	+
chr6	139284981	139284982	TN	0	+
chr6	142472937	142472938	TN	0	+
chr6	143427791	143427792	TN	0	-
chr6	144693671	144693672	TN	0	-
chr6	146077486	146077487	TN	0	+
chr6	149605207	149605208	TN	0	-
chr6	149649426	149649427	TN	0	-
chr6	149880431	149880432	TN	0	-
chr6	149981579	149981580	TN	0	-
chr6	152548832	152548833	TN	0	+
chr6	155159861	155159862	TN	0	+
chr6	157212728	157212729	TN	0	+
chr6	157265936	157265937	TN	0	-
chr6	158705921	158705922	TN	0	-
chr6	158706049	158706050	TN	0	+
chr6	158790302	158790303	TN	0	+
chr6	158822785	158822786	TN	0	+
chr6	160162390	160162391	TN	0	-
chr6	161416644	161416645	TN	0	+
chr6	166016465	166016466	TN	0	-
chr6	167429890	167429891	TN	0	+
chr6	170198790	170198791	TN	0	+
chr7	832263	832264	TN	0	+
chr7	864030	864031	TN	0	+
chr7	893510	893511	TN	0	+
chr7	896710	896711	TN	0	+
chr7	1165798	1165799	TN	0	-
chr7	1564381	1564382	TN	0	-
chr7	1566358	1566359	TN	0	+
chr7	2066648	2066649	TN	0	-
chr7	2076124	2076125	TN	0	+
chr7	2409661	2409662	TN	0	+
chr7	2682381	2682382	TN	0	-
chr7	5548874	5548875	TN	0	-
chr7	5727833	5727834	TN	0	-
chr7	5753461	5753462	TN	0	-
chr7	5782446	5782447	TN	0	-
chr7	5792927	5792928	TN	0	+
chr7	5795304	5795305	TN	0	+
chr7	6017784	6017785	TN	0	+
chr7	6085521	6085522	TN	0	-
chr7	6175962	6175963	TN	0	-
chr7	6428818	6428819	TN	0	-
chr7	6950326	6950327	TN	0	+
chr7	7286913	7286914	TN	0	-
chr7	7628352	7628353	TN	0	+
chr7	7719727	7719728	TN	0	+
chr7	8056584	8056585	TN	0	-
chr7	11794867	11794868	TN	0	+
chr7	13765014	13765015	TN	0	+
chr7	13892687	13892688	TN	0	+
chr7	21522194	21522195	TN	0	+
chr7	23175972	23175973	TN	0	+
chr7	23333587	23333588	TN	0	-
chr7	23349897	23349898	TN	0	+
chr7	23440326	23440327	TN	0	+
chr7	23456074	23456075	TN	0	-
chr7	23521903	23521904	TN	0	-
chr7	23776651	23776652	TN	0	+
chr7	24015056	24015057	TN	0	+
chr7	24037313	24037314	TN	0	+
chr7	24350748	24350749	TN	0	-
chr7	24657947	24657948	TN	0	-
chr7	24660657	24660658	TN	0	-
chr7	24681150	24681151	TN	0	+
chr7	24681463	24681464	TN	0	+
chr7	24996060	24996061	TN	0	+
chr7	25000263	25000264	TN	0	-
chr7	25903164	25903165	TN	0	-
chr7	27856905	27856906	TN	0	+
chr7	29486288	29486289	TN	0	-
chr7	30005214	30005215	TN	0	-
chr7	30255178	30255179	TN	0	-
chr7	30330060	30330061	TN	0	-
chr7	30377132	30377133	TN	0	-
chr7	32547226	32547227	TN	0	-
chr7	32593206	32593207	TN	0	+
chr7	33083979	33083980	TN	0	-
chr7	35932179	35932180	TN	0	+
chr7	36438625	36438626	TN	0	-
chr7	40030603	40030604	TN	0	-
chr7	40057934	40057935	TN	0	-
chr7	43631346	43631347	TN	0	+
chr7	43806412	43806413	TN	0	+
chr7	43974298	43974299	TN	0	-
chr7	44131450	44131451	TN	0	-
chr7	44161579	44161580	TN	0	-
chr7	44500360	44500361	TN	0	+
chr7	44515834	44515835	TN	0	+
chr7	44659850	44659851	TN	0	-
chr7	44704066	44704067	TN	0	-
chr7	44871813	44871814	TN	0	-
chr7	44919802	44919803	TN	0	+
chr7	45051722	45051723	TN	0	-
chr7	45052307	45052308	TN	0	-
chr7	45052844	45052845	TN	0	-
chr7	45063235	45063236	TN	0	+
chr7	45096358	45096359	TN	0	+
chr7	45788339	45788340	TN	0	+
chr7	49538727	49538728	TN	0	-
chr7	49589484	49589485	TN	0	+
chr7	50277384	50277385	TN	0	+
chr7	50501711	50501712	TN	0	-
chr7	55626287	55626288	TN	0	-
chr7	56116331	56116332	TN	0	-
chr7	64780349	64780350	TN	0	-
chr7	65597183	65597184	TN	0	-
chr7	65913396	65913397	TN	0	+
chr7	66491752	66491753	TN	0	-
chr7	71334932	71334933	TN	0	-
chr7	72377875	72377876	TN	0	+
chr7	72401607	72401608	TN	0	+
chr7	72877256	72877257	TN	0	-
chr7	72900186	72900187	TN	0	+
chr7	73103712	73103713	TN	0	+
chr7	73193724	73193725	TN	0	-
chr7	73596004	73596005	TN	0	-
chr7	74144989	74144990	TN	0	-
chr7	75936482	75936483	TN	0	-
chr7	76204666	76204667	TN	0	+
chr7	86786734	86786735	TN	0	+
chr7	86971390	86971391	TN	0	+
chr7	87611760	87611761	TN	0	+
chr7	92436695	92436696	TN	0	+
chr7	99219341	99219342	TN	0	-
chr7	99691985	99691986	TN	0	+
chr7	99739673	99739674	TN	0	+
chr7	99888642	99888643	TN	0	+
chr7	99926500	99926501	TN	0	-
chr7	99927104	99927105	TN	0	+
chr7	99947345	99947346	TN	0	+
chr7	99967766	99967767	TN	0	-
chr7	100013265	100013266	TN	0	-
chr7	100257243	100257244	TN	0	-
chr7	101678969	101678970	TN	0	+
chr7	102510997	102510998	TN	0	+
chr7	102751898	102751899	TN	0	-
chr7	102755664	102755665	TN	0	-
chr7	102774472	102774473	TN	0	-
chr7	103793703	103793704	TN	0	+
chr7	104679456	104679457	TN	0	+
chr7	104833536	104833537	TN	0	+
chr7	104951481	104951482	TN	0	+
chr7	107115523	107115524	TN	0	+
chr7	107241277	107241278	TN	0	-
chr7	107389875	107389876	TN	0	-
chr7	110793824	110793825	TN	0	+
chr7	112092644	112092645	TN	0	+
chr7	116543217	116543218	TN	0	-
chr7	117123788	117123789	TN	0	-
chr7	117246289	117246290	TN	0	+
chr7	129267264	129267265	TN	0	+
chr7	129769206	129769207	TN	0	-
chr7	130050315	130050316	TN	0	+
chr7	130633751	130633752	TN	0	+
chr7	131095534	131095535	TN	0	+
chr7	133209565	133209566	TN	0	+
chr7	133237181	133237182	TN	0	+
chr7	133242799	133242800	TN	0	-
chr7	133272833	133272834	TN	0	-
chr7	133430866	133430867	TN	0	-
chr7	135090856	135090857	TN	0	-
chr7	135190795	135190796	TN	0	-
chr7	135210943	135210944	TN	0	-
chr7	137627057	137627058	TN	0	-
chr7	138709199	138709200	TN	0	-
chr7	138850608	138850609	TN	0	-
chr7	139093185	139093186	TN	0	+
chr7	139103520	139103521	TN	0	+
chr7	140453967	140453968	TN	0	-
chr7	140607698	140607699	TN	0	+
chr7	142043630	142043631	TN	0	-
chr7	142229513	142229514	TN	0	+
chr7	142330237	142330238	TN	0	+
chr7	142350983	142350984	TN	0	+
chr7	142351573	142351574	TN	0	+
chr7	142392322	142392323	TN	0	-
chr7	142409964	142409965	TN	0	-
chr7	142513664	142513665	TN	0	+
chr7	142517854	142517855	TN	0	-
chr7	142523046	142523047	TN	0	+
chr7	142545634	142545635	TN	0	-
chr7	142546076	142546077	TN	0	+
chr7	142675038	142675039	TN	0	-
chr7	142696022	142696023	TN	0	-
chr7	142717578	142717579	TN	0	+
chr7	148402916	148402917	TN	0	-
chr7	148438763	148438764	TN	0	+
chr7	148456862	148456863	TN	0	-
chr7	148463197	148463198	TN	0	-
chr7	148571702	148571703	TN	0	+
chr7	148596246	148596247	TN	0	+
chr7	148776029	148776030	TN	0	+
chr7	149135941	149135942	TN	0	+
chr7	149872248	149872249	TN	0	+
chr7	150184961	150184962	TN	0	-
chr7	150260995	150260996	TN	0	+
chr7	150416050	150416051	TN	0	+
chr7	150429564	150429565	TN	0	-
chr7	150770241	150770242	TN	0	+
chr7	150916040	150916041	TN	0	+
chr7	151187178	151187179	TN	0	-
chr7	151928060	151928061	TN	0	-
chr7	151974406	151974407	TN	0	-
chr7	152479262	152479263	TN	0	-
chr7	155472266	155472267	TN	0	+
chr7	155497848	155497849	TN	0	+
chr7	155504447	155504448	TN	0	-
chr7	155543960	155543961	TN	0	+
chr7	156574982	156574983	TN	0	+
chr7	156958112	156958113	TN	0	+
chr7	157006729	157006730	TN	0	-
chr7	157969866	157969867	TN	0	+
chr7	158454240	158454241	TN	0	-
chr7	158562323	158562324	TN	0	+
chr7	158566116	158566117	TN	0	+
chr7	158568060	158568061	TN	0	-
chr7	158577580	158577581	TN	0	-
chr7	158593204	158593205	TN	0	-
chr7	158617662	158617663	TN	0	+
chr7	158846490	158846491	TN	0	-
chr7	158848007	158848008	TN	0	-
chr7	158850041	158850042	TN	0	+
chr7	158866196	158866197	TN	0	-
chr8	183327	183328	TN	0	-
chr8	6325686	6325687	TN	0	-
chr8	6353386	6353387	TN	0	+
chr8	6413727	6413728	TN	0	-
chr8	17789376	17789377	TN	0	+
chr8	23107012	23107013	TN	0	-
chr8	23395875	23395876	TN	0	-
chr8	25127503	25127504	TN	0	-
chr8	27661939	27661940	TN	0	-
chr8	28780720	28780721	TN	0	-
chr8	28819039	28819040	TN	0	-
chr8	28854177	28854178	TN	0	-
chr8	28937722	28937723	TN	0	-
chr8	28999607	28999608	TN	0	+
chr8	29540584	29540585	TN	0	+
chr8	29967162	29967163	TN	0	-
chr8	30509893	30509894	TN	0	+
chr8	33359686	33359687	TN	0	-
chr8	38765811	38765812	TN	0	-
chr8	38940710	38940711	TN	0	-
chr8	41370278	41370279	TN	0	+
chr8	41890133	41890134	TN	0	+
chr8	42580056	42580057	TN	0	-
chr8	42856768	42856769	TN	0	+
chr8	43154652	43154653	TN	0	+
chr8	52805646	52805647	TN	0	+
chr8	54091930	54091931	TN	0	-
chr8	54682219	54682220	TN	0	-
chr8	54899951	54899952	TN	0	+
chr8	54911069	54911070	TN	0	+
chr8	60709362	60709363	TN	0	+
chr8	67504940	67504941	TN	0	+
chr8	71234886	71234887	TN	0	-
chr8	74640920	74640921	TN	0	+
chr8	74703189	74703190	TN	0	+
chr8	74705191	74705192	TN	0	-
chr8	74743950	74743951	TN	0	-
chr8	74936150	74936151	TN	0	+
chr8	75195306	75195307	TN	0	+
chr8	80850036	80850037	TN	0	+
chr8	80889149	80889150	TN	0	+
chr8	82735883	82735884	TN	0	-
chr8	87348153	87348154	TN	0	+
chr8	87439152	87439153	TN	0	-
chr8	92093635	92093636	TN	0	-
chr8	95439023	95439024	TN	0	+
chr8	95780786	95780787	TN	0	-
chr8	101938303	101938304	TN	0	-
chr8	101980493	101980494	TN	0	+
chr8	102211172	102211173	TN	0	-
chr8	103283267	103283268	TN	0	-
chr8	103285378	103285379	TN	0	+
chr8	103380494	103380495	TN	0	-
chr8	105547054	105547055	TN	0	+
chr8	105805312	105805313	TN	0	-
chr8	110152572	110152573	TN	0	-
chr8	110265814	110265815	TN	0	-
chr8	110564369	110564370	TN	0	+
chr8	124127169	124127170	TN	0	-
chr8	124330810	124330811	TN	0	+
chr8	125324487	125324488	TN	0	-
chr8	125502693	125502694	TN	0	+
chr8	125638676	125638677	TN	0	-
chr8	126073767	126073768	TN	0	+
chr8	126197514	126197515	TN	0	-
chr8	128212039	128212040	TN	0	+
chr8	129796134	129796135	TN	0	-
chr8	129863455	129863456	TN	0	+
chr8	129883887	129883888	TN	0	-
chr8	129977630	129977631	TN	0	+
chr8	130217167	130217168	TN	0	-
chr8	130440844	130440845	TN	0	-
chr8	130498947	130498948	TN	0	-
chr8	130579042	130579043	TN	0	+
chr8	131264925	131264926	TN	0	+
chr8	133804497	133804498	TN	0	+
chr8	133827558	133827559	TN	0	-
chr8	141438280	141438281	TN	0	-
chr8	141597001	141597002	TN	0	+
chr8	144432912	144432913	TN	0	-
chr8	144435104	144435105	TN	0	+
chr8	144435681	144435682	TN	0	-
chr8	144444266	144444267	TN	0	-
chr8	144542648	144542649	TN	0	-
chr8	144581934	144581935	TN	0	-
chr8	144613936	144613937	TN	0	-
chr8	144666427	144666428	TN	0	+
chr8	144709910	144709911	TN	0	+
chr8	144739270	144739271	TN	0	-
chr8	144773068	144773069	TN	0	+
chr8	144881341	144881342	TN	0	-
chr8	144899958	144899959	TN	0	+
chr8	145128437	145128438	TN	0	+
chr8	145142289	145142290	TN	0	-
chr8	145218663	145218664	TN	0	+
chr8	145229374	145229375	TN	0	-
chr8	145229374	145229375	TN	0	+
chr8	145233870	145233871	TN	0	-
chr8	145238995	145238996	TN	0	+
chr8	145260929	145260930	TN	0	-
chr8	145263667	145263668	TN	0	-
chr8	145268145	145268146	TN	0	+
chr8	145278967	145278968	TN	0	+
chr8	145279453	145279454	TN	0	+
chr8	145279554	145279555	TN	0	-
chr8	145281071	145281072	TN	0	+
chr8	145281613	145281614	TN	0	-
chr8	145281640	145281641	TN	0	-
chr8	145283892	145283893	TN	0	+
chr8	145285275	145285276	TN	0	+
chr8	145286271	145286272	TN	0	+
chr8	145510743	145510744	TN	0	-
chr8	145511513	145511514	TN	0	+
chr8	145514217	145514218	TN	0	-
chr8	145522050	145522051	TN	0	+
chr8	145522218	145522219	TN	0	-
chr8	145523881	145523882	TN	0	-
chr8	145523986	145523987	TN	0	+
chr8	145524267	145524268	TN	0	-
chr8	145524288	145524289	TN	0	-
chr8	145524504	145524505	TN	0	+
chr8	145525358	145525359	TN	0	-
chr8	145525411	145525412	TN	0	-
chr8	145527620	145527621	TN	0	-
chr8	145531443	145531444	TN	0	+
chr8	145534840	145534841	TN	0	-
chr8	145610038	145610039	TN	0	+
chr8	145611599	145611600	TN	0	-
chr8	145611688	145611689	TN	0	-
chr8	145630950	145630951	TN	0	-
chr8	145633005	145633006	TN	0	+
chr8	145711675	145711676	TN	0	+
chr8	145711937	145711938	TN	0	-
chr8	145712157	145712158	TN	0	-
chr8	145716768	145716769	TN	0	+
chr8	145867091	145867092	TN	0	+
chr8	145893286	145893287	TN	0	-
chr8	145953644	145953645	TN	0	-
chr8	145962477	145962478	TN	0	-
chr8	145972745	145972746	TN	0	-
chr8	145972903	145972904	TN	0	-
chr8	145974980	145974981	TN	0	+
chr8	145994915	145994916	TN	0	-
chr8	145999935	145999936	TN	0	-
chr8	146004197	146004198	TN	0	+
chr8	146072749	146072750	TN	0	+
chr8	146091464	146091465	TN	0	+
chr8	146099259	146099260	TN	0	-
chr8	146107338	146107339	TN	0	-
chr8	146117728	146117729	TN	0	+
chr8	146123091	146123092	TN	0	+
chr8	146123212	146123213	TN	0	-
chr8	146145574	146145575	TN	0	+
chr8	146152045	146152046	TN	0	+
chr8	146152296	146152297	TN	0	-
chr8	146209250	146209251	TN	0	+
chr8	146210257	146210258	TN	0	-
chr8	146279545	146279546	TN	0	+
chr9	664671	664672	TN	0	+
chr9	682598	682599	TN	0	+
chr9	3510443	3510444	TN	0	-
chr9	5940831	5940832	TN	0	-
chr9	5945439	5945440	TN	0	-
chr9	7949609	7949610	TN	0	-
chr9	8677836	8677837	TN	0	+
chr9	11059306	11059307	TN	0	+
chr9	17145799	17145800	TN	0	+
chr9	17226899	17226900	TN	0	-
chr9	20864316	20864317	TN	0	-
chr9	21100591	21100592	TN	0	+
chr9	33453570	33453571	TN	0	+
chr9	33568277	33568278	TN	0	+
chr9	33845434	33845435	TN	0	+
chr9	34195568	34195569	TN	0	+
chr9	34195568	34195569	TN	0	+
chr9	34210249	34210250	TN	0	+
chr9	35066451	35066452	TN	0	+
chr9	35525957	35525958	TN	0	+
chr9	35935811	35935812	TN	0	-
chr9	36356220	36356221	TN	0	-
chr9	36436282	36436283	TN	0	-
chr9	37151526	37151527	TN	0	+
chr9	37215929	37215930	TN	0	+
chr9	37335527	37335528	TN	0	-
chr9	37988990	37988991	TN	0	-
chr9	43517419	43517420	TN	0	+
chr9	45460116	45460117	TN	0	-
chr9	45723060	45723061	TN	0	+
chr9	67898336	67898337	TN	0	-
chr9	72878965	72878966	TN	0	+
chr9	74556512	74556513	TN	0	+
chr9	75628136	75628137	TN	0	+
chr9	80514813	80514814	TN	0	-
chr9	80608114	80608115	TN	0	+
chr9	81544631	81544632	TN	0	-
chr9	82158679	82158680	TN	0	+
chr9	83444157	83444158	TN	0	+
chr9	83479570	83479571	TN	0	+
chr9	88274033	88274034	TN	0	-
chr9	88325845	88325846	TN	0	+
chr9	88350872	88350873	TN	0	+
chr9	93239010	93239011	TN	0	+
chr9	95117883	95117884	TN	0	+
chr9	95187115	95187116	TN	0	+
chr9	95191722	95191723	TN	0	+
chr9	95224547	95224548	TN	0	-
chr9	95329696	95329697	TN	0	+
chr9	95632467	95632468	TN	0	-
chr9	95780563	95780564	TN	0	-
chr9	96038517	96038518	TN	0	-
chr9	96198229	96198230	TN	0	-
chr9	96227079	96227080	TN	0	-
chr9	96233705	96233706	TN	0	-
chr9	96234794	96234795	TN	0	-
chr9	96240102	96240103	TN	0	-
chr9	96242258	96242259	TN	0	+
chr9	96304924	96304925	TN	0	+
chr9	97548264	97548265	TN	0	+
chr9	97971396	97971397	TN	0	+
chr9	98726898	98726899	TN	0	+
chr9	99183678	99183679	TN	0	+
chr9	107788243	107788244	TN	0	-
chr9	108239639	108239640	TN	0	-
chr9	110062085	110062086	TN	0	-
chr9	110063799	110063800	TN	0	-
chr9	110064321	110064322	TN	0	+
chr9	111247637	111247638	TN	0	-
chr9	118468973	118468974	TN	0	-
chr9	118558099	118558100	TN	0	-
chr9	119446662	119446663	TN	0	+
chr9	123872034	123872035	TN	0	+
chr9	123891963	123891964	TN	0	-
chr9	123954706	123954707	TN	0	-
chr9	123956964	123956965	TN	0	-
chr9	125931318	125931319	TN	0	+
chr9	127776541	127776542	TN	0	+
chr9	127921912	127921913	TN	0	+
chr9	128083780	128083781	TN	0	+
chr9	128457487	128457488	TN	0	-
chr9	128516174	128516175	TN	0	+
chr9	128581918	128581919	TN	0	+
chr9	129114146	129114147	TN	0	-
chr9	129131411	129131412	TN	0	+
chr9	129491987	129491988	TN	0	+
chr9	130194042	130194043	TN	0	-
chr9	130392976	130392977	TN	0	-
chr9	130554235	130554236	TN	0	-
chr9	130730289	130730290	TN	0	+
chr9	130841737	130841738	TN	0	-
chr9	130843976	130843977	TN	0	-
chr9	130850996	130850997	TN	0	-
chr9	131138672	131138673	TN	0	+
chr9	131263439	131263440	TN	0	-
chr9	131270805	131270806	TN	0	+
chr9	131280364	131280365	TN	0	+
chr9	131280773	131280774	TN	0	-
chr9	131319817	131319818	TN	0	-
chr9	131327094	131327095	TN	0	-
chr9	131332858	131332859	TN	0	-
chr9	131334428	131334429	TN	0	+
chr9	131346856	131346857	TN	0	+
chr9	131441343	131441344	TN	0	-
chr9	131458589	131458590	TN	0	-
chr9	131611018	131611019	TN	0	+
chr9	131654113	131654114	TN	0	+
chr9	131657097	131657098	TN	0	+
chr9	131721051	131721052	TN	0	+
chr9	132718353	132718354	TN	0	-
chr9	132763276	132763277	TN	0	+
chr9	132774766	132774767	TN	0	+
chr9	132820462	132820463	TN	0	+
chr9	132892720	132892721	TN	0	+
chr9	134098136	134098137	TN	0	+
chr9	134311500	134311501	TN	0	-
chr9	134326960	134326961	TN	0	+
chr9	134531379	134531380	TN	0	+
chr9	134564498	134564499	TN	0	-
chr9	134587160	134587161	TN	0	-
chr9	135207062	135207063	TN	0	+
chr9	135530878	135530879	TN	0	-
chr9	135690341	135690342	TN	0	-
chr9	135696492	135696493	TN	0	+
chr9	135697649	135697650	TN	0	+
chr9	135710346	135710347	TN	0	-
chr9	135744758	135744759	TN	0	-
chr9	135798511	135798512	TN	0	+
chr9	135801407	135801408	TN	0	-
chr9	136235368	136235369	TN	0	+
chr9	136539545	136539546	TN	0	-
chr9	137016555	137016556	TN	0	+
chr9	138699647	138699648	TN	0	-
chr9	138726763	138726764	TN	0	+
chr9	138767753	138767754	TN	0	+
chr9	139707212	139707213	TN	0	-
chr9	139985826	139985827	TN	0	-
chr9	139989166	139989167	TN	0	+
chr9	140153446	140153447	TN	0	+
chr9	140222175	140222176	TN	0	+
chr9	140227469	140227470	TN	0	+
chr9	140363151	140363152	TN	0	-
chr9	140405218	140405219	TN	0	-
chr9	140529048	140529049	TN	0	-
chr9	140538100	140538101	TN	0	+
chr10	110314	110315	TN	0	+
chr10	111306	111307	TN	0	-
chr10	345656	345657	TN	0	-
chr10	930192	930193	TN	0	-
chr10	939379	939380	TN	0	-
chr10	948827	948828	TN	0	+
chr10	1099872	1099873	TN	0	+
chr10	3493067	3493068	TN	0	-
chr10	3523942	3523943	TN	0	+
chr10	3616711	3616712	TN	0	+
chr10	3752445	3752446	TN	0	+
chr10	3754372	3754373	TN	0	-
chr10	3775336	3775337	TN	0	-
chr10	4743315	4743316	TN	0	+
chr10	5740549	5740550	TN	0	-
chr10	6548476	6548477	TN	0	+
chr10	6550006	6550007	TN	0	+
chr10	7866324	7866325	TN	0	-
chr10	7866545	7866546	TN	0	+
chr10	8022145	8022146	TN	0	-
chr10	9260498	9260499	TN	0	+
chr10	9586684	9586685	TN	0	+
chr10	9832995	9832996	TN	0	-
chr10	11615687	11615688	TN	0	-
chr10	16962060	16962061	TN	0	-
chr10	17719506	17719507	TN	0	-
chr10	17745352	17745353	TN	0	+
chr10	22309118	22309119	TN	0	+
chr10	22924998	22924999	TN	0	-
chr10	26620809	26620810	TN	0	+
chr10	26731390	26731391	TN	0	-
chr10	26762220	26762221	TN	0	+
chr10	27009964	27009965	TN	0	+
chr10	27310005	27310006	TN	0	-
chr10	29383299	29383300	TN	0	+
chr10	29995568	29995569	TN	0	-
chr10	29997595	29997596	TN	0	+
chr10	30625460	30625461	TN	0	+
chr10	31274875	31274876	TN	0	-
chr10	31626254	31626255	TN	0	+
chr10	31635826	31635827	TN	0	-
chr10	32265818	32265819	TN	0	+
[truncated: 2,751 more rows]
[truncated: 2 more columns]

## Sheet: Fig. 2c_B_BED
#chr	pos	pos+1	name	score	strand
chr1	645372	645373	Blue	0	+
chr1	710714	710715	Blue	0	-
chr1	817242	817243	Blue	0	+
chr1	888851	888852	Blue	0	-
chr1	945953	945954	Blue	0	+
chr1	1033144	1033145	Blue	0	+
chr1	1082998	1082999	Blue	0	+
chr1	1188860	1188861	Blue	0	+
chr1	1324526	1324527	Blue	0	-
chr1	1331145	1331146	Blue	0	+
chr1	1354460	1354461	Blue	0	+
chr1	1585007	1585008	Blue	0	-
chr1	1701887	1701888	Blue	0	+
chr1	1753540	1753541	Blue	0	-
chr1	1755438	1755439	Blue	0	+
chr1	1760702	1760703	Blue	0	+
chr1	1780091	1780092	Blue	0	+
chr1	1799213	1799214	Blue	0	-
chr1	1816020	1816021	Blue	0	-
chr1	1816542	1816543	Blue	0	+
chr1	2167078	2167079	Blue	0	+
chr1	2208914	2208915	Blue	0	-
chr1	2326831	2326832	Blue	0	-
chr1	2453646	2453647	Blue	0	+
chr1	6250270	6250271	Blue	0	-
chr1	6597048	6597049	Blue	0	+
chr1	6925272	6925273	Blue	0	-
chr1	8539991	8539992	Blue	0	-
chr1	8701102	8701103	Blue	0	-
chr1	8702189	8702190	Blue	0	+
chr1	8833206	8833207	Blue	0	-
chr1	9383248	9383249	Blue	0	-
chr1	9620649	9620650	Blue	0	-
chr1	10288813	10288814	Blue	0	+
chr1	10305069	10305070	Blue	0	-
chr1	10353912	10353913	Blue	0	-
chr1	10382550	10382551	Blue	0	+
chr1	10415257	10415258	Blue	0	-
chr1	10544968	10544969	Blue	0	+
chr1	11158342	11158343	Blue	0	+
chr1	15889854	15889855	Blue	0	-
chr1	16184482	16184483	Blue	0	+
chr1	16211428	16211429	Blue	0	+
chr1	16606218	16606219	Blue	0	+
chr1	16660747	16660748	Blue	0	-
chr1	16924799	16924800	Blue	0	-
chr1	19483617	19483618	Blue	0	-
chr1	21302148	21302149	Blue	0	-
chr1	21370950	21370951	Blue	0	+
chr1	21598671	21598672	Blue	0	+
chr1	22780416	22780417	Blue	0	-
chr1	23350694	23350695	Blue	0	-
chr1	23362353	23362354	Blue	0	-
chr1	23397973	23397974	Blue	0	-
chr1	23627996	23627997	Blue	0	+
chr1	23640656	23640657	Blue	0	+
chr1	23875261	23875262	Blue	0	+
chr1	23931158	23931159	Blue	0	-
chr1	25775599	25775600	Blue	0	+
chr1	25802993	25802994	Blue	0	+
chr1	26565519	26565520	Blue	0	+
chr1	26795357	26795358	Blue	0	+
chr1	26840766	26840767	Blue	0	-
chr1	26955816	26955817	Blue	0	+
chr1	27025654	27025655	Blue	0	+
chr1	27051338	27051339	Blue	0	-
chr1	27589804	27589805	Blue	0	+
chr1	27790582	27790583	Blue	0	+
chr1	27841983	27841984	Blue	0	+
chr1	27967599	27967600	Blue	0	+
chr1	28090610	28090611	Blue	0	-
chr1	28390545	28390546	Blue	0	-
chr1	28392834	28392835	Blue	0	+
chr1	28396945	28396946	Blue	0	+
chr1	28767213	28767214	Blue	0	+
chr1	28791040	28791041	Blue	0	-
chr1	28986229	28986230	Blue	0	+
chr1	29071874	29071875	Blue	0	+
chr1	29263707	29263708	Blue	0	-
chr1	29277881	29277882	Blue	0	+
chr1	29301148	29301149	Blue	0	-
chr1	29319681	29319682	Blue	0	+
chr1	29343983	29343984	Blue	0	+
chr1	31420689	31420690	Blue	0	+
chr1	31454298	31454299	Blue	0	-
chr1	31492528	31492529	Blue	0	+
chr1	31495749	31495750	Blue	0	+
chr1	32280227	32280228	Blue	0	+
chr1	32287457	32287458	Blue	0	-
chr1	32292302	32292303	Blue	0	-
chr1	32374741	32374742	Blue	0	+
chr1	32417218	32417219	Blue	0	+
chr1	32590720	32590721	Blue	0	+
chr1	32684659	32684660	Blue	0	-
chr1	32726039	32726040	Blue	0	-
chr1	32748695	32748696	Blue	0	-
chr1	32767979	32767980	Blue	0	-
chr1	32775426	32775427	Blue	0	+
chr1	32785040	32785041	Blue	0	+
chr1	32787801	32787802	Blue	0	-
chr1	33032267	33032268	Blue	0	-
chr1	33058921	33058922	Blue	0	+
chr1	33133221	33133222	Blue	0	-
chr1	33313792	33313793	Blue	0	-
chr1	35482932	35482933	Blue	0	+
chr1	35806119	35806120	Blue	0	+
chr1	35864267	35864268	Blue	0	+
chr1	35948427	35948428	Blue	0	-
chr1	36477101	36477102	Blue	0	+
chr1	36522915	36522916	Blue	0	-
chr1	36744418	36744419	Blue	0	+
chr1	39645196	39645197	Blue	0	-
chr1	39718647	39718648	Blue	0	-
chr1	39725208	39725209	Blue	0	-
chr1	39841368	39841369	Blue	0	+
chr1	40081006	40081007	Blue	0	-
chr1	40868710	40868711	Blue	0	+
chr1	40872128	40872129	Blue	0	+
chr1	41183131	41183132	Blue	0	+
chr1	41208198	41208199	Blue	0	+
chr1	42162257	42162258	Blue	0	-
chr1	42693846	42693847	Blue	0	-
chr1	42711489	42711490	Blue	0	-
chr1	42750319	42750320	Blue	0	+
chr1	42996108	42996109	Blue	0	+
chr1	43150045	43150046	Blue	0	+
chr1	43287298	43287299	Blue	0	+
chr1	44216245	44216246	Blue	0	-
chr1	44238357	44238358	Blue	0	+
chr1	44293901	44293902	Blue	0	+
chr1	45243415	45243416	Blue	0	+
chr1	45700060	45700061	Blue	0	+
chr1	45979429	45979430	Blue	0	+
chr1	46147071	46147072	Blue	0	-
chr1	46280209	46280210	Blue	0	-
chr1	46296506	46296507	Blue	0	+
chr1	46403465	46403466	Blue	0	+
chr1	50960010	50960011	Blue	0	-
chr1	51404724	51404725	Blue	0	-
chr1	51460149	51460150	Blue	0	-
chr1	51902551	51902552	Blue	0	-
chr1	52286878	52286879	Blue	0	+
chr1	52708759	52708760	Blue	0	+
chr1	52924880	52924881	Blue	0	+
chr1	52940576	52940577	Blue	0	+
chr1	52960345	52960346	Blue	0	-
chr1	52975313	52975314	Blue	0	-
chr1	53459383	53459384	Blue	0	+
chr1	53502277	53502278	Blue	0	-
chr1	53883534	53883535	Blue	0	+
chr1	54313339	54313340	Blue	0	+
chr1	54471202	54471203	Blue	0	-
chr1	55827983	55827984	Blue	0	+
chr1	57162700	57162701	Blue	0	-
chr1	58120052	58120053	Blue	0	+
chr1	59005057	59005058	Blue	0	+
chr1	61560554	61560555	Blue	0	-
chr1	67405297	67405298	Blue	0	+
chr1	67610511	67610512	Blue	0	+
chr1	67876013	67876014	Blue	0	+
chr1	84206466	84206467	Blue	0	-
chr1	84426652	84426653	Blue	0	+
chr1	85009641	85009642	Blue	0	-
chr1	85147827	85147828	Blue	0	-
chr1	86437638	86437639	Blue	0	+
chr1	89206765	89206766	Blue	0	+
chr1	90008567	90008568	Blue	0	-
chr1	91371693	91371694	Blue	0	+
chr1	91844291	91844292	Blue	0	+
chr1	92028732	92028733	Blue	0	-
chr1	92285413	92285414	Blue	0	+
chr1	92810783	92810784	Blue	0	-
chr1	93040750	93040751	Blue	0	+
chr1	93145269	93145270	Blue	0	-
chr1	93402480	93402481	Blue	0	+
chr1	93418198	93418199	Blue	0	+
chr1	93667902	93667903	Blue	0	+
chr1	93681759	93681760	Blue	0	+
chr1	93818387	93818388	Blue	0	-
chr1	93999614	93999615	Blue	0	-
chr1	94014390	94014391	Blue	0	+
chr1	94021463	94021464	Blue	0	+
chr1	97526924	97526925	Blue	0	-
chr1	101866163	101866164	Blue	0	-
chr1	101873175	101873176	Blue	0	+
chr1	102673914	102673915	Blue	0	+
chr1	102706865	102706866	Blue	0	+
chr1	104519880	104519881	Blue	0	-
chr1	109158227	109158228	Blue	0	-
chr1	109903733	109903734	Blue	0	-
chr1	110106038	110106039	Blue	0	+
chr1	110548552	110548553	Blue	0	-
chr1	111614190	111614191	Blue	0	+
chr1	111699181	111699182	Blue	0	-
chr1	112168948	112168949	Blue	0	-
chr1	112169780	112169781	Blue	0	+
chr1	112193984	112193985	Blue	0	+
chr1	113128814	113128815	Blue	0	-
chr1	114937489	114937490	Blue	0	-
chr1	116196482	116196483	Blue	0	-
chr1	117934339	117934340	Blue	0	+
chr1	118001399	118001400	Blue	0	-
chr1	118045883	118045884	Blue	0	-
chr1	118145116	118145117	Blue	0	-
chr1	120527393	120527394	Blue	0	-
chr1	121485415	121485416	Blue	0	-
chr1	142717134	142717135	Blue	0	+
chr1	144334413	144334414	Blue	0	+
chr1	145250705	145250706	Blue	0	+
chr1	145269473	145269474	Blue	0	-
chr1	145479629	145479630	Blue	0	+
chr1	147007939	147007940	Blue	0	+
chr1	148248190	148248191	Blue	0	-
chr1	148248192	148248193	Blue	0	-
chr1	150088610	150088611	Blue	0	-
chr1	150359977	150359978	Blue	0	-
chr1	150364741	150364742	Blue	0	-
chr1	150377785	150377786	Blue	0	+
chr1	150392982	150392983	Blue	0	+
chr1	150395416	150395417	Blue	0	-
chr1	150406332	150406333	Blue	0	+
chr1	150703464	150703465	Blue	0	+
chr1	150794789	150794790	Blue	0	+
chr1	150817348	150817349	Blue	0	+
chr1	150821041	150821042	Blue	0	+
chr1	150831128	150831129	Blue	0	+
chr1	150912481	150912482	Blue	0	+
chr1	151182243	151182244	Blue	0	+
chr1	151396245	151396246	Blue	0	+
chr1	151595766	151595767	Blue	0	-
chr1	151650894	151650895	Blue	0	+
chr1	151766361	151766362	Blue	0	+
chr1	152311964	152311965	Blue	0	-
chr1	153817686	153817687	Blue	0	-
chr1	153845567	153845568	Blue	0	-
chr1	153860074	153860075	Blue	0	+
chr1	153869985	153869986	Blue	0	+
chr1	153873971	153873972	Blue	0	-
chr1	153927059	153927060	Blue	0	+
chr1	154197904	154197905	Blue	0	-
chr1	154202769	154202770	Blue	0	+
chr1	154574905	154574906	Blue	0	+
chr1	154587874	154587875	Blue	0	-
chr1	154590972	154590973	Blue	0	+
chr1	154592291	154592292	Blue	0	+
chr1	154593451	154593452	Blue	0	-
chr1	154963793	154963794	Blue	0	-
chr1	155333766	155333767	Blue	0	+
chr1	155339597	155339598	Blue	0	-
chr1	155359656	155359657	Blue	0	-
chr1	155365436	155365437	Blue	0	+
chr1	155376878	155376879	Blue	0	+
chr1	155409982	155409983	Blue	0	+
chr1	155413513	155413514	Blue	0	-
chr1	155435510	155435511	Blue	0	+
chr1	155465874	155465875	Blue	0	-
chr1	155770942	155770943	Blue	0	-
chr1	155905120	155905121	Blue	0	+
chr1	156002412	156002413	Blue	0	-
chr1	156294012	156294013	Blue	0	+
chr1	156748063	156748064	Blue	0	-
chr1	158121197	158121198	Blue	0	-
chr1	158259162	158259163	Blue	0	-
chr1	158320057	158320058	Blue	0	-
chr1	158352052	158352053	Blue	0	+
chr1	158528760	158528761	Blue	0	-
chr1	158529609	158529610	Blue	0	+
chr1	158715279	158715280	Blue	0	+
chr1	158824429	158824430	Blue	0	-
chr1	159044602	159044603	Blue	0	+
chr1	160428712	160428713	Blue	0	+
chr1	160625459	160625460	Blue	0	-
chr1	160672295	160672296	Blue	0	-
chr1	161034662	161034663	Blue	0	-
chr1	161591547	161591548	Blue	0	-
chr1	162096399	162096400	Blue	0	+
chr1	162488478	162488479	Blue	0	+
chr1	167935186	167935187	Blue	0	-
chr1	169009617	169009618	Blue	0	+
chr1	169804388	169804389	Blue	0	-
chr1	169827955	169827956	Blue	0	-
chr1	171939546	171939547	Blue	0	+
chr1	172507582	172507583	Blue	0	+
chr1	173796987	173796988	Blue	0	+
chr1	176104639	176104640	Blue	0	-
chr1	179177525	179177526	Blue	0	-
chr1	180343157	180343158	Blue	0	-
chr1	180420966	180420967	Blue	0	-
chr1	182100069	182100070	Blue	0	+
chr1	182841167	182841168	Blue	0	+
chr1	183367189	183367190	Blue	0	+
chr1	183600481	183600482	Blue	0	+
chr1	185081844	185081845	Blue	0	-
chr1	186308894	186308895	Blue	0	+
chr1	186560174	186560175	Blue	0	+
chr1	197579122	197579123	Blue	0	-
chr1	198614250	198614251	Blue	0	-
chr1	199228354	199228355	Blue	0	-
chr1	199242130	199242131	Blue	0	+
chr1	200694269	200694270	Blue	0	-
chr1	201818543	201818544	Blue	0	-
chr1	202327468	202327469	Blue	0	+
chr1	203582628	203582629	Blue	0	+
chr1	203798538	203798539	Blue	0	-
chr1	207289927	207289928	Blue	0	-
chr1	207503863	207503864	Blue	0	-
chr1	211953591	211953592	Blue	0	+
chr1	212205562	212205563	Blue	0	-
chr1	212525124	212525125	Blue	0	-
chr1	216435798	216435799	Blue	0	+
chr1	217549033	217549034	Blue	0	+
chr1	223005592	223005593	Blue	0	+
chr1	223412131	223412132	Blue	0	+
chr1	225521905	225521906	Blue	0	-
chr1	226341224	226341225	Blue	0	+
chr1	228574108	228574109	Blue	0	-
chr1	228686162	228686163	Blue	0	+
chr1	229214881	229214882	Blue	0	-
chr1	229469729	229469730	Blue	0	+
chr1	229734878	229734879	Blue	0	-
chr1	229867278	229867279	Blue	0	-
chr1	229882403	229882404	Blue	0	+
chr1	230039590	230039591	Blue	0	-
chr1	230226240	230226241	Blue	0	-
chr1	235408260	235408261	Blue	0	+
chr1	235820783	235820784	Blue	0	+
chr1	235902962	235902963	Blue	0	-
chr1	235952923	235952924	Blue	0	+
chr1	235998624	235998625	Blue	0	-
chr1	238869764	238869765	Blue	0	-
chr1	239829087	239829088	Blue	0	-
chr1	243291486	243291487	Blue	0	-
chr1	243469128	243469129	Blue	0	-
chr1	243543406	243543407	Blue	0	-
chr1	243886331	243886332	Blue	0	-
chr1	249137560	249137561	Blue	0	+
chr2	760806	760807	Blue	0	-
chr2	3234503	3234504	Blue	0	+
chr2	9654981	9654982	Blue	0	+
chr2	9681828	9681829	Blue	0	+
chr2	10709128	10709129	Blue	0	+
chr2	10737025	10737026	Blue	0	-
chr2	10748399	10748400	Blue	0	+
chr2	24569377	24569378	Blue	0	-
chr2	26266560	26266561	Blue	0	+
chr2	26273730	26273731	Blue	0	+
chr2	26286339	26286340	Blue	0	-
chr2	26311577	26311578	Blue	0	+
chr2	26315348	26315349	Blue	0	-
chr2	26315979	26315980	Blue	0	+
chr2	26347768	26347769	Blue	0	-
chr2	26612610	26612611	Blue	0	-
chr2	27495301	27495302	Blue	0	+
chr2	27757103	27757104	Blue	0	+
chr2	28290115	28290116	Blue	0	+
chr2	28980369	28980370	Blue	0	+
chr2	28981606	28981607	Blue	0	+
chr2	29385800	29385801	Blue	0	+
chr2	29405826	29405827	Blue	0	+
chr2	30864419	30864420	Blue	0	+
chr2	32093833	32093834	Blue	0	+
chr2	32143154	32143155	Blue	0	+
chr2	32194466	32194467	Blue	0	+
chr2	37177323	37177324	Blue	0	-
chr2	37328055	37328056	Blue	0	-
chr2	38154193	38154194	Blue	0	+
chr2	38691991	38691992	Blue	0	-
chr2	39660021	39660022	Blue	0	-
chr2	42710404	42710405	Blue	0	-
chr2	42944235	42944236	Blue	0	+
chr2	43298860	43298861	Blue	0	+
chr2	43730811	43730812	Blue	0	+
chr2	43735532	43735533	Blue	0	+
chr2	43784779	43784780	Blue	0	-
chr2	44021173	44021174	Blue	0	+
chr2	44204649	44204650	Blue	0	-
chr2	44460134	44460135	Blue	0	+
chr2	46940609	46940610	Blue	0	+
chr2	46947140	46947141	Blue	0	+
chr2	48732932	48732933	Blue	0	-
chr2	61118380	61118381	Blue	0	-
chr2	61208665	61208666	Blue	0	-
chr2	61537564	61537565	Blue	0	+
chr2	61569360	61569361	Blue	0	-
chr2	61620877	61620878	Blue	0	+
chr2	61718909	61718910	Blue	0	-
chr2	61732125	61732126	Blue	0	+
chr2	61752910	61752911	Blue	0	+
chr2	62226042	62226043	Blue	0	+
chr2	63221113	63221114	Blue	0	+
chr2	65300123	65300124	Blue	0	+
chr2	65624460	65624461	Blue	0	-
chr2	66741481	66741482	Blue	0	-
chr2	68483810	68483811	Blue	0	-
chr2	68635681	68635682	Blue	0	-
chr2	68738855	68738856	Blue	0	-
chr2	68768022	68768023	Blue	0	-
chr2	69084337	69084338	Blue	0	+
chr2	69111685	69111686	Blue	0	-
chr2	69114723	69114724	Blue	0	-
chr2	69216056	69216057	Blue	0	-
chr2	69276046	69276047	Blue	0	+
chr2	69606305	69606306	Blue	0	-
chr2	69772239	69772240	Blue	0	+
chr2	70335802	70335803	Blue	0	-
chr2	70412614	70412615	Blue	0	-
chr2	70453548	70453549	Blue	0	+
chr2	71635578	71635579	Blue	0	-
chr2	71652484	71652485	Blue	0	+
chr2	73019549	73019550	Blue	0	-
chr2	74423191	74423192	Blue	0	-
chr2	75924010	75924011	Blue	0	-
chr2	77108086	77108087	Blue	0	+
chr2	85205664	85205665	Blue	0	-
chr2	85226933	85226934	Blue	0	+
chr2	85668435	85668436	Blue	0	-
chr2	86784668	86784669	Blue	0	-
chr2	86911951	86911952	Blue	0	+
chr2	87104812	87104813	Blue	0	-
chr2	87122579	87122580	Blue	0	+
chr2	87290750	87290751	Blue	0	+
chr2	88264109	88264110	Blue	0	-
chr2	95752701	95752702	Blue	0	-
chr2	96522617	96522618	Blue	0	+
chr2	96614292	96614293	Blue	0	-
chr2	96631198	96631199	Blue	0	-
chr2	96963766	96963767	Blue	0	+
chr2	97152248	97152249	Blue	0	-
chr2	98573193	98573194	Blue	0	-
chr2	99242362	99242363	Blue	0	-
chr2	99308156	99308157	Blue	0	-
chr2	99314534	99314535	Blue	0	-
chr2	99333271	99333272	Blue	0	-
chr2	99724779	99724780	Blue	0	-
chr2	99783800	99783801	Blue	0	-
chr2	100006350	100006351	Blue	0	-
chr2	101524884	101524885	Blue	0	+
chr2	102415512	102415513	Blue	0	+
chr2	104724440	104724441	Blue	0	-
chr2	106407886	106407887	Blue	0	-
chr2	109091371	109091372	Blue	0	-
chr2	109102246	109102247	Blue	0	+
chr2	111381133	111381134	Blue	0	+
chr2	112318491	112318492	Blue	0	+
chr2	112576391	112576392	Blue	0	+
chr2	112988661	112988662	Blue	0	-
chr2	112992871	112992872	Blue	0	+
chr2	113075342	113075343	Blue	0	-
chr2	113078086	113078087	Blue	0	-
chr2	118992957	118992958	Blue	0	-
chr2	122268694	122268695	Blue	0	-
chr2	128064883	128064884	Blue	0	-
chr2	128097208	128097209	Blue	0	-
chr2	128099871	128099872	Blue	0	+
chr2	128110096	128110097	Blue	0	+
chr2	128139020	128139021	Blue	0	-
chr2	128225674	128225675	Blue	0	+
chr2	128254507	128254508	Blue	0	+
chr2	128255869	128255870	Blue	0	+
chr2	128263711	128263712	Blue	0	+
chr2	128503025	128503026	Blue	0	+
chr2	128555841	128555842	Blue	0	+
chr2	128582773	128582774	Blue	0	+
chr2	129220263	129220264	Blue	0	-
chr2	129237953	129237954	Blue	0	+
chr2	129240902	129240903	Blue	0	+
chr2	129344984	129344985	Blue	0	-
chr2	129458203	129458204	Blue	0	-
chr2	129459230	129459231	Blue	0	+
chr2	129542953	129542954	Blue	0	+
chr2	129895591	129895592	Blue	0	-
chr2	130082410	130082411	Blue	0	+
chr2	134896299	134896300	Blue	0	-
chr2	136496257	136496258	Blue	0	+
chr2	136677358	136677359	Blue	0	-
chr2	136712950	136712951	Blue	0	-
chr2	136739511	136739512	Blue	0	+
chr2	136902033	136902034	Blue	0	+
chr2	146120900	146120901	Blue	0	+
chr2	148716436	148716437	Blue	0	-
chr2	148773664	148773665	Blue	0	+
chr2	148854520	148854521	Blue	0	+
chr2	159484402	159484403	Blue	0	-
chr2	160703702	160703703	Blue	0	-
chr2	162407179	162407180	Blue	0	-
chr2	165909990	165909991	Blue	0	+
chr2	166762329	166762330	Blue	0	+
chr2	170667497	170667498	Blue	0	-
chr2	172820433	172820434	Blue	0	+
chr2	173958001	173958002	Blue	0	+
chr2	174945015	174945016	Blue	0	+
chr2	175804269	175804270	Blue	0	+
chr2	176856267	176856268	Blue	0	-
chr2	177193866	177193867	Blue	0	-
chr2	178312846	178312847	Blue	0	-
chr2	180770971	180770972	Blue	0	+
chr2	182080170	182080171	Blue	0	-
chr2	182286275	182286276	Blue	0	-
chr2	183619629	183619630	Blue	0	-
chr2	184078218	184078219	Blue	0	-
chr2	185318551	185318552	Blue	0	+
chr2	189735146	189735147	Blue	0	-
chr2	191287402	191287403	Blue	0	+
chr2	191546114	191546115	Blue	0	+
chr2	197739035	197739036	Blue	0	+
chr2	197803295	197803296	Blue	0	+
chr2	198721389	198721390	Blue	0	-
chr2	201833442	201833443	Blue	0	+
chr2	202406810	202406811	Blue	0	-
chr2	204608436	204608437	Blue	0	+
chr2	208083340	208083341	Blue	0	+
chr2	208414097	208414098	Blue	0	+
chr2	209158442	209158443	Blue	0	+
chr2	211027862	211027863	Blue	0	-
chr2	213411245	213411246	Blue	0	+
chr2	219343540	219343541	Blue	0	+
chr2	219398421	219398422	Blue	0	+
chr2	223746908	223746909	Blue	0	+
chr2	230267547	230267548	Blue	0	+
chr2	231095821	231095822	Blue	0	+
chr2	231290907	231290908	Blue	0	+
chr2	231586368	231586369	Blue	0	+
chr2	232618968	232618969	Blue	0	+
chr2	232865154	232865155	Blue	0	-
chr2	232867658	232867659	Blue	0	+
chr2	232941412	232941413	Blue	0	+
chr2	233005998	233005999	Blue	0	-
chr2	233212894	233212895	Blue	0	-
chr2	233711929	233711930	Blue	0	+
chr2	233936051	233936052	Blue	0	+
chr2	234267708	234267709	Blue	0	+
chr2	234774606	234774607	Blue	0	-
chr2	235257290	235257291	Blue	0	+
chr2	235343108	235343109	Blue	0	+
chr2	240357405	240357406	Blue	0	+
chr2	240537205	240537206	Blue	0	+
chr2	240539344	240539345	Blue	0	+
chr2	240543153	240543154	Blue	0	-
chr2	240905887	240905888	Blue	0	-
chr2	241483373	241483374	Blue	0	-
chr2	241971957	241971958	Blue	0	+
chr2	241983098	241983099	Blue	0	+
chr2	242287180	242287181	Blue	0	+
chr2	242320746	242320747	Blue	0	-
chr2	242327928	242327929	Blue	0	+
chr2	243038895	243038896	Blue	0	-
chr2	243071726	243071727	Blue	0	-
chr3	5202083	5202084	Blue	0	+
chr3	9502476	9502477	Blue	0	-
chr3	10425622	10425623	Blue	0	-
chr3	12314120	12314121	Blue	0	-
chr3	12344083	12344084	Blue	0	+
chr3	12369495	12369496	Blue	0	+
chr3	12431946	12431947	Blue	0	+
chr3	12443553	12443554	Blue	0	+
chr3	12461953	12461954	Blue	0	+
chr3	12674643	12674644	Blue	0	-
chr3	13509279	13509280	Blue	0	-
chr3	14360444	14360445	Blue	0	-
chr3	15008255	15008256	Blue	0	-
chr3	15360057	15360058	Blue	0	+
chr3	15826489	15826490	Blue	0	+
chr3	16484442	16484443	Blue	0	+
chr3	18432587	18432588	Blue	0	-
chr3	23296566	23296567	Blue	0	-
chr3	28048531	28048532	Blue	0	+
chr3	31389999	31390000	Blue	0	-
chr3	32085958	32085959	Blue	0	-
chr3	32575662	32575663	Blue	0	-
chr3	32889649	32889650	Blue	0	-
chr3	33602044	33602045	Blue	0	-
chr3	35053262	35053263	Blue	0	+
chr3	35306138	35306139	Blue	0	+
chr3	35575932	35575933	Blue	0	-
chr3	35671672	35671673	Blue	0	+
chr3	35736613	35736614	Blue	0	+
chr3	36920890	36920891	Blue	0	-
chr3	37407368	37407369	Blue	0	-
chr3	38554600	38554601	Blue	0	+
chr3	39439809	39439810	Blue	0	+
chr3	41234411	41234412	Blue	0	-
chr3	41543057	41543058	Blue	0	-
chr3	42100216	42100217	Blue	0	-
chr3	43333510	43333511	Blue	0	-
chr3	43348248	43348249	Blue	0	-
chr3	43628457	43628458	Blue	0	-
chr3	45394567	45394568	Blue	0	-
chr3	45888530	45888531	Blue	0	+
chr3	46079823	46079824	Blue	0	-
chr3	46577646	46577647	Blue	0	+
chr3	47072276	47072277	Blue	0	+
chr3	47118803	47118804	Blue	0	-
chr3	47129012	47129013	Blue	0	-
chr3	47136516	47136517	Blue	0	+
chr3	47142947	47142948	Blue	0	-
chr3	47148975	47148976	Blue	0	-
chr3	47201131	47201132	Blue	0	-
chr3	47665326	47665327	Blue	0	+
chr3	47700271	47700272	Blue	0	+
chr3	47751436	47751437	Blue	0	+
chr3	47817629	47817630	Blue	0	-
chr3	47949852	47949853	Blue	0	+
chr3	47965600	47965601	Blue	0	-
chr3	47984507	47984508	Blue	0	+
chr3	48058037	48058038	Blue	0	-
chr3	48067166	48067167	Blue	0	+
chr3	48094591	48094592	Blue	0	-
chr3	48106766	48106767	Blue	0	-
chr3	48226266	48226267	Blue	0	-
chr3	48364975	48364976	Blue	0	+
chr3	48385347	48385348	Blue	0	+
chr3	48408582	48408583	Blue	0	+
chr3	48415208	48415209	Blue	0	+
chr3	48427701	48427702	Blue	0	+
chr3	48452924	48452925	Blue	0	-
chr3	48498941	48498942	Blue	0	+
chr3	48750280	48750281	Blue	0	-
chr3	48832380	48832381	Blue	0	+
chr3	48959225	48959226	Blue	0	-
chr3	48964485	48964486	Blue	0	+
chr3	48967342	48967343	Blue	0	+
chr3	48979825	48979826	Blue	0	-
chr3	49002352	49002353	Blue	0	-
chr3	49100265	49100266	Blue	0	-
chr3	49401910	49401911	Blue	0	-
chr3	49424086	49424087	Blue	0	+
chr3	49786207	49786208	Blue	0	-
chr3	49804268	49804269	Blue	0	+
chr3	49805819	49805820	Blue	0	-
chr3	49986726	49986727	Blue	0	-
chr3	50000918	50000919	Blue	0	-
chr3	50009933	50009934	Blue	0	+
chr3	50037842	50037843	Blue	0	-
chr3	50049213	50049214	Blue	0	+
chr3	50055843	50055844	Blue	0	-
chr3	50137013	50137014	Blue	0	-
chr3	50980857	50980858	Blue	0	-
chr3	51448595	51448596	Blue	0	-
chr3	51653043	51653044	Blue	0	+
chr3	52293152	52293153	Blue	0	-
chr3	52317176	52317177	Blue	0	+
chr3	52666643	52666644	Blue	0	-
chr3	52703328	52703329	Blue	0	+
chr3	52982210	52982211	Blue	0	-
chr3	53003254	53003255	Blue	0	-
chr3	53032764	53032765	Blue	0	-
chr3	56611562	56611563	Blue	0	-
chr3	57677205	57677206	Blue	0	-
chr3	57911553	57911554	Blue	0	+
chr3	59521127	59521128	Blue	0	+
chr3	60829903	60829904	Blue	0	+
chr3	69407320	69407321	Blue	0	-
chr3	72470300	72470301	Blue	0	+
chr3	73094411	73094412	Blue	0	-
chr3	102034749	102034750	Blue	0	+
chr3	102862283	102862284	Blue	0	+
chr3	106112728	106112729	Blue	0	+
chr3	108539113	108539114	Blue	0	-
chr3	108546087	108546088	Blue	0	+
chr3	109705819	109705820	Blue	0	-
chr3	111845552	111845553	Blue	0	-
chr3	114793273	114793274	Blue	0	-
chr3	119034253	119034254	Blue	0	+
chr3	120120390	120120391	Blue	0	+
chr3	121512470	121512471	Blue	0	+
chr3	122568311	122568312	Blue	0	-
chr3	123645859	123645860	Blue	0	-
chr3	124945904	124945905	Blue	0	-
chr3	124989408	124989409	Blue	0	+
chr3	125029312	125029313	Blue	0	-
chr3	125043549	125043550	Blue	0	-
chr3	126350232	126350233	Blue	0	-
chr3	126357066	126357067	Blue	0	+
chr3	128139223	128139224	Blue	0	-
chr3	128447803	128447804	Blue	0	-
chr3	128474829	128474830	Blue	0	-
chr3	129010760	129010761	Blue	0	+
chr3	129517706	129517707	Blue	0	-
chr3	130409594	130409595	Blue	0	+
chr3	133191785	133191786	Blue	0	-
chr3	134222932	134222933	Blue	0	-
chr3	135896264	135896265	Blue	0	-
chr3	136190424	136190425	Blue	0	+
chr3	136271418	136271419	Blue	0	-
chr3	136333956	136333957	Blue	0	+
chr3	136362985	136362986	Blue	0	+
chr3	136727614	136727615	Blue	0	+
chr3	137935795	137935796	Blue	0	-
chr3	139094229	139094230	Blue	0	+
chr3	141225460	141225461	Blue	0	+
chr3	141891535	141891536	Blue	0	-
chr3	143324872	143324873	Blue	0	+
chr3	148425265	148425266	Blue	0	-
chr3	151966464	151966465	Blue	0	+
chr3	152166865	152166866	Blue	0	-
chr3	157836590	157836591	Blue	0	+
chr3	165495214	165495215	Blue	0	-
chr3	168978571	168978572	Blue	0	-
chr3	169138472	169138473	Blue	0	+
chr3	169783614	169783615	Blue	0	+
chr3	172499157	172499158	Blue	0	+
chr3	176786442	176786443	Blue	0	+
chr3	176852508	176852509	Blue	0	-
chr3	177687887	177687888	Blue	0	-
chr3	179116538	179116539	Blue	0	+
chr3	180324320	180324321	Blue	0	+
chr3	182602727	182602728	Blue	0	-
chr3	183721121	183721122	Blue	0	+
chr3	184036220	184036221	Blue	0	-
chr3	184558712	184558713	Blue	0	+
chr3	185913489	185913490	Blue	0	+
chr3	186740843	186740844	Blue	0	-
chr3	187562514	187562515	Blue	0	+
chr3	188055880	188055881	Blue	0	+
chr3	195062671	195062672	Blue	0	+
chr3	195643143	195643144	Blue	0	-
chr3	195752119	195752120	Blue	0	+
chr3	196123070	196123071	Blue	0	+
chr3	196131381	196131382	Blue	0	-
chr3	196450834	196450835	Blue	0	-
chr3	196475812	196475813	Blue	0	-
chr3	196846708	196846709	Blue	0	+
chr3	196868377	196868378	Blue	0	-
chr3	196869376	196869377	Blue	0	-
chr3	196942472	196942473	Blue	0	-
chr3	197342307	197342308	Blue	0	-
chr3	197496647	197496648	Blue	0	+
chr3	197578030	197578031	Blue	0	+
chr4	62206	62207	Blue	0	-
chr4	211687	211688	Blue	0	+
chr4	793752	793753	Blue	0	+
chr4	835358	835359	Blue	0	+
chr4	836848	836849	Blue	0	+
chr4	915502	915503	Blue	0	+
chr4	1065943	1065944	Blue	0	-
chr4	1155300	1155301	Blue	0	-
chr4	1710097	1710098	Blue	0	+
chr4	1881741	1881742	Blue	0	+
chr4	1910500	1910501	Blue	0	+
chr4	1999899	1999900	Blue	0	-
chr4	2473240	2473241	Blue	0	+
chr4	2479703	2479704	Blue	0	+
chr4	2682270	2682271	Blue	0	-
chr4	2894161	2894162	Blue	0	-
chr4	4508470	4508471	Blue	0	+
chr4	4798870	4798871	Blue	0	+
chr4	6672415	6672416	Blue	0	-
chr4	8245081	8245082	Blue	0	+
chr4	11321979	11321980	Blue	0	-
chr4	13480369	13480370	Blue	0	-
chr4	15670817	15670818	Blue	0	-
chr4	16175622	16175623	Blue	0	+
chr4	16842099	16842100	Blue	0	+
chr4	25261808	25261809	Blue	0	-
chr4	26957508	26957509	Blue	0	+
chr4	38571909	38571910	Blue	0	-
chr4	39202563	39202564	Blue	0	-
chr4	39204654	39204655	Blue	0	-
chr4	39655538	39655539	Blue	0	-
chr4	39722085	39722086	Blue	0	-
chr4	39923288	39923289	Blue	0	-
chr4	40156827	40156828	Blue	0	-
chr4	40210592	40210593	Blue	0	+
chr4	47460642	47460643	Blue	0	-
chr4	49291308	49291309	Blue	0	+
chr4	53886184	53886185	Blue	0	-
chr4	54301641	54301642	Blue	0	-
chr4	56292013	56292014	Blue	0	+
chr4	57279392	57279393	Blue	0	-
chr4	59680399	59680400	Blue	0	-
chr4	66201054	66201055	Blue	0	+
chr4	69647072	69647073	Blue	0	+
chr4	71651758	71651759	Blue	0	+
chr4	73227548	73227549	Blue	0	+
chr4	74057471	74057472	Blue	0	+
chr4	74515960	74515961	Blue	0	-
chr4	78697363	78697364	Blue	0	+
chr4	79747604	79747605	Blue	0	+
chr4	80378609	80378610	Blue	0	+
chr4	81522547	81522548	Blue	0	+
chr4	83115795	83115796	Blue	0	+
chr4	87924138	87924139	Blue	0	-
chr4	106653270	106653271	Blue	0	-
chr4	109400705	109400706	Blue	0	+
chr4	110423238	110423239	Blue	0	+
chr4	110594815	110594816	Blue	0	-
chr4	110634373	110634374	Blue	0	+
chr4	114408853	114408854	Blue	0	+
chr4	114597335	114597336	Blue	0	-
chr4	114658879	114658880	Blue	0	-
chr4	118183053	118183054	Blue	0	-
chr4	118550380	118550381	Blue	0	-
chr4	123944519	123944520	Blue	0	+
chr4	123946116	123946117	Blue	0	+
chr4	124672413	124672414	Blue	0	+
chr4	125617398	125617399	Blue	0	+
chr4	128719701	128719702	Blue	0	-
chr4	129037491	129037492	Blue	0	+
chr4	148874254	148874255	Blue	0	+
chr4	152887890	152887891	Blue	0	-
chr4	153257046	153257047	Blue	0	+
chr4	153719654	153719655	Blue	0	+
chr4	154316035	154316036	Blue	0	+
chr4	157724670	157724671	Blue	0	+
chr4	160960266	160960267	Blue	0	+
chr4	169189601	169189602	Blue	0	-
chr4	169229885	169229886	Blue	0	-
chr4	169678058	169678059	Blue	0	-
chr4	174146882	174146883	Blue	0	+
chr4	174147804	174147805	Blue	0	-
chr4	174215376	174215377	Blue	0	-
chr4	175214377	175214378	Blue	0	+
chr4	178188440	178188441	Blue	0	-
chr4	184912265	184912266	Blue	0	+
chr4	185615286	185615287	Blue	0	+
chr4	189017743	189017744	Blue	0	+
chr4	191029267	191029268	Blue	0	+
chr5	381455	381456	Blue	0	-
chr5	882017	882018	Blue	0	-
chr5	907394	907395	Blue	0	-
chr5	918612	918613	Blue	0	-
chr5	920418	920419	Blue	0	+
chr5	924369	924370	Blue	0	+
chr5	931195	931196	Blue	0	-
chr5	934327	934328	Blue	0	+
chr5	939635	939636	Blue	0	-
chr5	1298532	1298533	Blue	0	+
chr5	1305370	1305371	Blue	0	+
chr5	1309165	1309166	Blue	0	+
chr5	1371254	1371255	Blue	0	+
chr5	3087013	3087014	Blue	0	+
chr5	4002976	4002977	Blue	0	-
chr5	4117344	4117345	Blue	0	-
chr5	4174882	4174883	Blue	0	+
chr5	10213722	10213723	Blue	0	+
chr5	26143842	26143843	Blue	0	-
chr5	36951863	36951864	Blue	0	-
chr5	36983275	36983276	Blue	0	+
chr5	37294420	37294421	Blue	0	+
chr5	37768687	37768688	Blue	0	-
chr5	38121323	38121324	Blue	0	-
chr5	38587090	38587091	Blue	0	-
chr5	41778275	41778276	Blue	0	+
chr5	49931164	49931165	Blue	0	-
chr5	54611757	54611758	Blue	0	-
chr5	60660631	60660632	Blue	0	+
chr5	64631371	64631372	Blue	0	+
chr5	64743467	64743468	Blue	0	-
chr5	65260999	65261000	Blue	0	+
chr5	66282836	66282837	Blue	0	-
chr5	67321341	67321342	Blue	0	-
chr5	67710556	67710557	Blue	0	+
chr5	73462280	73462281	Blue	0	+
chr5	74030714	74030715	Blue	0	-
chr5	74690865	74690866	Blue	0	-
chr5	74692809	74692810	Blue	0	+
chr5	74799286	74799287	Blue	0	-
chr5	74855622	74855623	Blue	0	-
chr5	77774645	77774646	Blue	0	-
chr5	78946074	78946075	Blue	0	+
chr5	80847223	80847224	Blue	0	+
chr5	80867886	80867887	Blue	0	+
chr5	86206894	86206895	Blue	0	+
chr5	87552390	87552391	Blue	0	+
chr5	94861030	94861031	Blue	0	-
chr5	95029544	95029545	Blue	0	-
chr5	95060735	95060736	Blue	0	+
chr5	96150579	96150580	Blue	0	+
chr5	97433135	97433136	Blue	0	-
chr5	98230621	98230622	Blue	0	-
chr5	100465466	100465467	Blue	0	+
chr5	100485562	100485563	Blue	0	+
chr5	105631743	105631744	Blue	0	+
chr5	106231146	106231147	Blue	0	-
chr5	109135627	109135628	Blue	0	-
chr5	109793715	109793716	Blue	0	+
chr5	114613031	114613032	Blue	0	+
chr5	118482472	118482473	Blue	0	-
chr5	120102676	120102677	Blue	0	+
chr5	122700817	122700818	Blue	0	+
chr5	125777437	125777438	Blue	0	+
chr5	126095920	126095921	Blue	0	-
chr5	127080993	127080994	Blue	0	-
chr5	127477093	127477094	Blue	0	+
chr5	128542023	128542024	Blue	0	-
chr5	131086584	131086585	Blue	0	-
chr5	131749796	131749797	Blue	0	+
chr5	131868417	131868418	Blue	0	-
chr5	132040329	132040330	Blue	0	-
chr5	132041502	132041503	Blue	0	-
chr5	132045416	132045417	Blue	0	+
chr5	132045705	132045706	Blue	0	-
chr5	132047277	132047278	Blue	0	+
chr5	132052858	132052859	Blue	0	+
chr5	132075480	132075481	Blue	0	+
chr5	132696572	132696573	Blue	0	-
chr5	133558941	133558942	Blue	0	-
chr5	134271906	134271907	Blue	0	+
chr5	137235927	137235928	Blue	0	+
chr5	137371147	137371148	Blue	0	+
chr5	138348918	138348919	Blue	0	-
chr5	138375647	138375648	Blue	0	-
chr5	138642366	138642367	Blue	0	-
chr5	138650060	138650061	Blue	0	-
chr5	138737823	138737824	Blue	0	-
chr5	138971084	138971085	Blue	0	-
chr5	138975915	138975916	Blue	0	+
chr5	139102857	139102858	Blue	0	+
chr5	139799081	139799082	Blue	0	+
chr5	139903663	139903664	Blue	0	+
chr5	140680943	140680944	Blue	0	+
chr5	140991230	140991231	Blue	0	+
chr5	141501375	141501376	Blue	0	-
chr5	147448131	147448132	Blue	0	+
chr5	149115906	149115907	Blue	0	-
chr5	149129196	149129197	Blue	0	-
chr5	156772304	156772305	Blue	0	-
chr5	158598291	158598292	Blue	0	-
chr5	158617196	158617197	Blue	0	+
chr5	167985734	167985735	Blue	0	+
chr5	169084367	169084368	Blue	0	+
chr5	169143159	169143160	Blue	0	+
chr5	175922083	175922084	Blue	0	-
chr5	176396077	176396078	Blue	0	-
chr5	176574105	176574106	Blue	0	-
chr5	176598661	176598662	Blue	0	+
chr5	176685443	176685444	Blue	0	+
chr5	176823735	176823736	Blue	0	+
chr5	176844379	176844380	Blue	0	+
chr5	176968925	176968926	Blue	0	-
chr5	177646148	177646149	Blue	0	+
chr5	177651814	177651815	Blue	0	+
chr5	177654516	177654517	Blue	0	+
chr5	178032993	178032994	Blue	0	-
chr5	178036280	178036281	Blue	0	-
chr5	178968299	178968300	Blue	0	-
chr5	178968302	178968303	Blue	0	-
chr5	179009113	179009114	Blue	0	-
chr5	179131075	179131076	Blue	0	-
chr5	179135605	179135606	Blue	0	-
chr5	179145570	179145571	Blue	0	-
chr5	179662875	179662876	Blue	0	-
chr5	179675269	179675270	Blue	0	-
chr5	179976004	179976005	Blue	0	+
chr5	179978595	179978596	Blue	0	+
chr5	179988824	179988825	Blue	0	+
chr5	179995733	179995734	Blue	0	-
chr5	180115280	180115281	Blue	0	+
chr5	180139842	180139843	Blue	0	+
chr6	2887560	2887561	Blue	0	-
chr6	5417603	5417604	Blue	0	-
chr6	5502294	5502295	Blue	0	-
chr6	5559559	5559560	Blue	0	+
chr6	12093974	12093975	Blue	0	-
chr6	12096145	12096146	Blue	0	+
chr6	13669368	13669369	Blue	0	-
chr6	14123560	14123561	Blue	0	-
chr6	14219047	14219048	Blue	0	+
chr6	14262039	14262040	Blue	0	+
chr6	15645738	15645739	Blue	0	+
chr6	18056812	18056813	Blue	0	+
chr6	20703781	20703782	Blue	0	+
chr6	21865699	21865700	Blue	0	-
chr6	21948849	21948850	Blue	0	-
chr6	22019295	22019296	Blue	0	-
chr6	23144924	23144925	Blue	0	+
chr6	23370533	23370534	Blue	0	-
chr6	24887851	24887852	Blue	0	-
chr6	25144134	25144135	Blue	0	+
chr6	25148592	25148593	Blue	0	+
chr6	26180943	26180944	Blue	0	+
chr6	26556773	26556774	Blue	0	+
chr6	27113002	27113003	Blue	0	-
chr6	27457258	27457259	Blue	0	-
chr6	27559593	27559594	Blue	0	+
chr6	27835792	27835793	Blue	0	-
chr6	29927351	29927352	Blue	0	+
chr6	29965678	29965679	Blue	0	-
chr6	30277454	30277455	Blue	0	-
chr6	30479999	30480000	Blue	0	-
chr6	30675908	30675909	Blue	0	+
chr6	30677325	30677326	Blue	0	+
chr6	31499497	31499498	Blue	0	+
chr6	31499540	31499541	Blue	0	+
chr6	31505806	31505807	Blue	0	-
chr6	31508054	31508055	Blue	0	-
chr6	31535729	31535730	Blue	0	-
chr6	31561411	31561412	Blue	0	-
chr6	31563799	31563800	Blue	0	+
chr6	31585994	31585995	Blue	0	-
chr6	31617254	31617255	Blue	0	-
chr6	31630033	31630034	Blue	0	+
chr6	31684615	31684616	Blue	0	-
chr6	31686426	31686427	Blue	0	+
chr6	31714720	31714721	Blue	0	-
chr6	31718573	31718574	Blue	0	-
chr6	31751103	31751104	Blue	0	+
chr6	31754941	31754942	Blue	0	+
chr6	31755169	31755170	Blue	0	-
chr6	31757200	31757201	Blue	0	+
chr6	31758420	31758421	Blue	0	+
chr6	31827047	31827048	Blue	0	+
chr6	31847754	31847755	Blue	0	+
chr6	31862553	31862554	Blue	0	+
chr6	32832811	32832812	Blue	0	-
chr6	32855893	32855894	Blue	0	-
chr6	32867788	32867789	Blue	0	+
chr6	33279967	33279968	Blue	0	+
chr6	33303176	33303177	Blue	0	+
chr6	33308746	33308747	Blue	0	+
chr6	33367404	33367405	Blue	0	-
chr6	33383842	33383843	Blue	0	-
chr6	33616188	33616189	Blue	0	+
chr6	34311972	34311973	Blue	0	+
chr6	34318039	34318040	Blue	0	+
chr6	34325999	34326000	Blue	0	-
chr6	34326734	34326735	Blue	0	-
chr6	34348231	34348232	Blue	0	+
chr6	34609620	34609621	Blue	0	+
chr6	34629425	34629426	Blue	0	+
chr6	34640062	34640063	Blue	0	-
chr6	34647210	34647211	Blue	0	-
chr6	34657653	34657654	Blue	0	+
chr6	34731589	34731590	Blue	0	-
chr6	35275855	35275856	Blue	0	-
chr6	35647473	35647474	Blue	0	+
chr6	35648901	35648902	Blue	0	+
chr6	35833969	35833970	Blue	0	-
chr6	35838398	35838399	Blue	0	+
chr6	36007477	36007478	Blue	0	-
chr6	36010924	36010925	Blue	0	+
chr6	36012176	36012177	Blue	0	+
chr6	36640049	36640050	Blue	0	-
chr6	36800744	36800745	Blue	0	-
chr6	37423983	37423984	Blue	0	+
chr6	37472848	37472849	Blue	0	-
chr6	37473690	37473691	Blue	0	-
chr6	37828240	37828241	Blue	0	-
chr6	37904137	37904138	Blue	0	-
chr6	38032550	38032551	Blue	0	+
chr6	38735164	38735165	Blue	0	+
chr6	39711519	39711520	Blue	0	-
chr6	41050584	41050585	Blue	0	+
chr6	41762189	41762190	Blue	0	+
chr6	41805472	41805473	Blue	0	-
chr6	41835869	41835870	Blue	0	-
chr6	41841030	41841031	Blue	0	+
chr6	41972746	41972747	Blue	0	+
chr6	41974701	41974702	Blue	0	+
chr6	42552604	42552605	Blue	0	+
chr6	42560373	42560374	Blue	0	+
chr6	42730419	42730420	Blue	0	-
chr6	42962810	42962811	Blue	0	-
chr6	43319493	43319494	Blue	0	+
chr6	43561314	43561315	Blue	0	+
chr6	43568310	43568311	Blue	0	+
chr6	43606588	43606589	Blue	0	+
chr6	43925756	43925757	Blue	0	+
chr6	43955025	43955026	Blue	0	-
chr6	43980079	43980080	Blue	0	+
chr6	44172446	44172447	Blue	0	-
chr6	44202903	44202904	Blue	0	-
chr6	53200833	53200834	Blue	0	-
chr6	53786670	53786671	Blue	0	+
chr6	57004173	57004174	Blue	0	-
chr6	57233667	57233668	Blue	0	+
chr6	57239934	57239935	Blue	0	+
chr6	58778309	58778310	Blue	0	-
chr6	74230723	74230724	Blue	0	+
chr6	74230747	74230748	Blue	0	+
chr6	74230749	74230750	Blue	0	+
chr6	74230750	74230751	Blue	0	+
chr6	74230756	74230757	Blue	0	+
chr6	74230805	74230806	Blue	0	+
chr6	74230835	74230836	Blue	0	-
chr6	74230836	74230837	Blue	0	-
chr6	74230837	74230838	Blue	0	-
chr6	74230859	74230860	Blue	0	-
chr6	74230890	74230891	Blue	0	-
chr6	76004309	76004310	Blue	0	+
chr6	76384068	76384069	Blue	0	+
chr6	77120635	77120636	Blue	0	+
chr6	80716735	80716736	Blue	0	-
chr6	83827774	83827775	Blue	0	+
chr6	85404963	85404964	Blue	0	+
chr6	87906213	87906214	Blue	0	+
chr6	88358157	88358158	Blue	0	+
chr6	90011810	90011811	Blue	0	+
chr6	97700672	97700673	Blue	0	+
chr6	106696378	106696379	Blue	0	-
chr6	111052899	111052900	Blue	0	+
chr6	111678175	111678176	Blue	0	-
chr6	114274882	114274883	Blue	0	+
chr6	119023879	119023880	Blue	0	-
chr6	134648859	134648860	Blue	0	-
chr6	135328336	135328337	Blue	0	+
chr6	135333428	135333429	Blue	0	-
chr6	135557072	135557073	Blue	0	+
chr6	135715258	135715259	Blue	0	-
chr6	138253452	138253453	Blue	0	+
chr6	139253896	139253897	Blue	0	+
chr6	149959198	149959199	Blue	0	+
chr6	157224171	157224172	Blue	0	+
chr6	158205836	158205837	Blue	0	-
chr6	158755190	158755191	Blue	0	-
chr6	158931694	158931695	Blue	0	-
chr6	159272528	159272529	Blue	0	+
chr6	160168466	160168467	Blue	0	-
chr6	160405370	160405371	Blue	0	-
chr6	160430610	160430611	Blue	0	+
chr6	169996738	169996739	Blue	0	-
chr7	721873	721874	Blue	0	-
chr7	874674	874675	Blue	0	-
chr7	1195088	1195089	Blue	0	-
chr7	2376429	2376430	Blue	0	+
chr7	5683715	5683716	Blue	0	-
chr7	5763013	5763014	Blue	0	-
chr7	5798224	5798225	Blue	0	+
chr7	5801454	5801455	Blue	0	+
chr7	6084658	6084659	Blue	0	+
chr7	6176515	6176516	Blue	0	-
chr7	6241033	6241034	Blue	0	-
chr7	6728376	6728377	Blue	0	-
chr7	6735416	6735417	Blue	0	-
chr7	6767830	6767831	Blue	0	-
chr7	7683767	7683768	Blue	0	-
chr7	12253501	12253502	Blue	0	-
chr7	17936526	17936527	Blue	0	-
chr7	22313215	22313216	Blue	0	-
chr7	23000715	23000716	Blue	0	+
chr7	23404802	23404803	Blue	0	-
chr7	23495171	23495172	Blue	0	-
chr7	24071700	24071701	Blue	0	+
chr7	24110520	24110521	Blue	0	+
chr7	24138251	24138252	Blue	0	+
chr7	24214217	24214218	Blue	0	-
chr7	24215366	24215367	Blue	0	+
chr7	24222233	24222234	Blue	0	-
chr7	24663526	24663527	Blue	0	-
chr7	30056947	30056948	Blue	0	+
chr7	30348219	30348220	Blue	0	+
chr7	30364860	30364861	Blue	0	-
chr7	30637773	30637774	Blue	0	+
chr7	30648044	30648045	Blue	0	+
chr7	32600111	32600112	Blue	0	+
chr7	33073680	33073681	Blue	0	-
chr7	35882778	35882779	Blue	0	+
chr7	35900079	35900080	Blue	0	-
chr7	36439059	36439060	Blue	0	+
chr7	38916587	38916588	Blue	0	-
chr7	43194546	43194547	Blue	0	+
chr7	44094236	44094237	Blue	0	-
chr7	44124081	44124082	Blue	0	+
chr7	44126294	44126295	Blue	0	+
chr7	44131345	44131346	Blue	0	+
chr7	44160096	44160097	Blue	0	+
chr7	44245248	44245249	Blue	0	-
chr7	44504090	44504091	Blue	0	-
chr7	44623461	44623462	Blue	0	-
chr7	44921998	44921999	Blue	0	+
chr7	45054774	45054775	Blue	0	+
chr7	45064996	45064997	Blue	0	-
chr7	45767162	45767163	Blue	0	-
chr7	49356139	49356140	Blue	0	-
chr7	49361575	49361576	Blue	0	+
chr7	49530840	49530841	Blue	0	-
chr7	50994636	50994637	Blue	0	+
chr7	52268430	52268431	Blue	0	+
chr7	54068048	54068049	Blue	0	+
chr7	55579094	55579095	Blue	0	-
chr7	64795393	64795394	Blue	0	-
chr7	65223393	65223394	Blue	0	+
chr7	65901143	65901144	Blue	0	+
chr7	66032746	66032747	Blue	0	+
chr7	66240862	66240863	Blue	0	-
chr7	66668736	66668737	Blue	0	+
chr7	68964498	68964499	Blue	0	-
chr7	69223503	69223504	Blue	0	-
chr7	72377515	72377516	Blue	0	+
chr7	72402262	72402263	Blue	0	+
chr7	73124194	73124195	Blue	0	-
chr7	74138845	74138846	Blue	0	-
chr7	74139848	74139849	Blue	0	+
chr7	75728670	75728671	Blue	0	+
chr7	75977124	75977125	Blue	0	+
chr7	76210386	76210387	Blue	0	+
chr7	77523615	77523616	Blue	0	+
chr7	80712272	80712273	Blue	0	-
chr7	92897543	92897544	Blue	0	+
chr7	98830388	98830389	Blue	0	-
chr7	99264370	99264371	Blue	0	+
chr7	99364759	99364760	Blue	0	+
chr7	99610693	99610694	Blue	0	-
chr7	99761595	99761596	Blue	0	-
chr7	99771341	99771342	Blue	0	-
chr7	99783461	99783462	Blue	0	-
chr7	99806899	99806900	Blue	0	+
chr7	99893354	99893355	Blue	0	-
chr7	99928037	99928038	Blue	0	+
chr7	99928323	99928324	Blue	0	+
chr7	100257239	100257240	Blue	0	+
chr7	100438963	100438964	Blue	0	-
chr7	100476173	100476174	Blue	0	+
chr7	100753295	100753296	Blue	0	-
chr7	102495895	102495896	Blue	0	-
chr7	102851379	102851380	Blue	0	+
chr7	102871409	102871410	Blue	0	-
chr7	104661868	104661869	Blue	0	-
chr7	104685044	104685045	Blue	0	-
chr7	104743725	104743726	Blue	0	+
chr7	107054682	107054683	Blue	0	-
chr7	109534909	109534910	Blue	0	-
chr7	109648812	109648813	Blue	0	+
chr7	111171885	111171886	Blue	0	-
chr7	112478937	112478938	Blue	0	-
chr7	117206221	117206222	Blue	0	-
chr7	128187492	128187493	Blue	0	+
chr7	128206388	128206389	Blue	0	+
chr7	128251413	128251414	Blue	0	-
chr7	128652541	128652542	Blue	0	+
chr7	128672860	128672861	Blue	0	-
chr7	128684733	128684734	Blue	0	+
chr7	129835789	129835790	Blue	0	-
chr7	130049334	130049335	Blue	0	-
chr7	131036570	131036571	Blue	0	-
chr7	131084568	131084569	Blue	0	-
chr7	133116717	133116718	Blue	0	+
chr7	133250693	133250694	Blue	0	-
chr7	133416214	133416215	Blue	0	-
chr7	135085796	135085797	Blue	0	+
chr7	138505297	138505298	Blue	0	+
chr7	138840073	138840074	Blue	0	+
chr7	138844529	138844530	Blue	0	+
chr7	140093961	140093962	Blue	0	+
chr7	140513677	140513678	Blue	0	+
chr7	141279314	141279315	Blue	0	-
chr7	141454028	141454029	Blue	0	+
chr7	142042626	142042627	Blue	0	-
chr7	142218896	142218897	Blue	0	+
chr7	142252124	142252125	Blue	0	-
chr7	142351595	142351596	Blue	0	-
chr7	142382692	142382693	Blue	0	+
chr7	142391689	142391690	Blue	0	-
chr7	142428538	142428539	Blue	0	+
chr7	142519072	142519073	Blue	0	-
chr7	142532533	142532534	Blue	0	-
chr7	142537709	142537710	Blue	0	-
chr7	142538599	142538600	Blue	0	+
chr7	142542354	142542355	Blue	0	-
chr7	142544372	142544373	Blue	0	+
chr7	142545766	142545767	Blue	0	-
chr7	142546588	142546589	Blue	0	+
chr7	142548664	142548665	Blue	0	+
chr7	142601564	142601565	Blue	0	+
chr7	142896061	142896062	Blue	0	-
chr7	146373637	146373638	Blue	0	-
chr7	147432584	147432585	Blue	0	-
chr7	148483272	148483273	Blue	0	-
chr7	148541501	148541502	Blue	0	-
chr7	149285948	149285949	Blue	0	-
chr7	150149700	150149701	Blue	0	-
chr7	150218758	150218759	Blue	0	+
chr7	150363772	150363773	Blue	0	-
chr7	150914266	150914267	Blue	0	-
chr7	151179426	151179427	Blue	0	+
chr7	151193725	151193726	Blue	0	+
chr7	151945085	151945086	Blue	0	-
chr7	152063234	152063235	Blue	0	-
chr7	154763032	154763033	Blue	0	+
chr7	155511179	155511180	Blue	0	-
chr7	156516074	156516075	Blue	0	+
chr7	156580698	156580699	Blue	0	-
chr7	157465338	157465339	Blue	0	-
chr7	157994145	157994146	Blue	0	+
chr7	158428023	158428024	Blue	0	-
chr7	158474430	158474431	Blue	0	+
chr7	158565511	158565512	Blue	0	-
chr7	158613356	158613357	Blue	0	+
chr7	158696615	158696616	Blue	0	-
chr7	158838373	158838374	Blue	0	-
chr7	158866227	158866228	Blue	0	-
chr7	158953116	158953117	Blue	0	-
chr7	159014426	159014427	Blue	0	-
chr8	5733388	5733389	Blue	0	+
chr8	6395472	6395473	Blue	0	-
chr8	11713821	11713822	Blue	0	-
chr8	12488006	12488007	Blue	0	+
chr8	17126880	17126881	Blue	0	+
chr8	17840239	17840240	Blue	0	+
chr8	21795127	21795128	Blue	0	+
chr8	26215736	26215737	Blue	0	-
chr8	27206835	27206836	Blue	0	+
chr8	28798286	28798287	Blue	0	+
chr8	28866558	28866559	Blue	0	+
chr8	29153693	29153694	Blue	0	+
chr8	29716009	29716010	Blue	0	-
chr8	31001698	31001699	Blue	0	+
chr8	33942631	33942632	Blue	0	-
chr8	38224391	38224392	Blue	0	+
chr8	59526610	59526611	Blue	0	+
chr8	59763786	59763787	Blue	0	-
chr8	60529521	60529522	Blue	0	-
chr8	60554717	60554718	Blue	0	-
chr8	66142562	66142563	Blue	0	-
chr8	67384551	67384552	Blue	0	-
chr8	67774306	67774307	Blue	0	-
chr8	68184914	68184915	Blue	0	-
chr8	74551983	74551984	Blue	0	+
chr8	74648002	74648003	Blue	0	-
chr8	74762630	74762631	Blue	0	-
chr8	81050452	81050453	Blue	0	-
chr8	82749948	82749949	Blue	0	+
chr8	94819511	94819512	Blue	0	+
chr8	99691957	99691958	Blue	0	+
chr8	100123006	100123007	Blue	0	-
chr8	100308869	100308870	Blue	0	-
chr8	101301508	101301509	Blue	0	-
chr8	101956793	101956794	Blue	0	+
chr8	102176255	102176256	Blue	0	+
chr8	102600173	102600174	Blue	0	-
chr8	103374456	103374457	Blue	0	-
chr8	104015177	104015178	Blue	0	+
chr8	104461187	104461188	Blue	0	-
chr8	104941545	104941546	Blue	0	+
chr8	107757345	107757346	Blue	0	+
chr8	110279472	110279473	Blue	0	-
chr8	114757496	114757497	Blue	0	+
chr8	119313933	119313934	Blue	0	+
chr8	123906247	123906248	Blue	0	-
chr8	124279446	124279447	Blue	0	-
chr8	124359705	124359706	Blue	0	-
chr8	124378209	124378210	Blue	0	-
chr8	125345405	125345406	Blue	0	-
chr8	126244007	126244008	Blue	0	-
chr8	126614603	126614604	Blue	0	-
chr8	128662131	128662132	Blue	0	+
chr8	129104148	129104149	Blue	0	-
chr8	129413602	129413603	Blue	0	-
chr8	129526944	129526945	Blue	0	-
chr8	129980959	129980960	Blue	0	-
chr8	130047464	130047465	Blue	0	+
chr8	134104400	134104401	Blue	0	-
chr8	134243573	134243574	Blue	0	-
chr8	144393354	144393355	Blue	0	+
chr8	144419565	144419566	Blue	0	+
chr8	144431140	144431141	Blue	0	+
chr8	144434790	144434791	Blue	0	-
chr8	144437765	144437766	Blue	0	-
chr8	144541354	144541355	Blue	0	+
chr8	144546023	144546024	Blue	0	+
chr8	144734461	144734462	Blue	0	+
chr8	144735091	144735092	Blue	0	+
chr8	144878706	144878707	Blue	0	+
chr8	145061329	145061330	Blue	0	-
chr8	145173416	145173417	Blue	0	-
chr8	145244218	145244219	Blue	0	-
chr8	145251658	145251659	Blue	0	-
chr8	145260842	145260843	Blue	0	+
chr8	145265828	145265829	Blue	0	-
chr8	145267651	145267652	Blue	0	-
chr8	145282447	145282448	Blue	0	+
chr8	145517092	145517093	Blue	0	+
chr8	145518417	145518418	Blue	0	-
chr8	145520807	145520808	Blue	0	+
chr8	145522463	145522464	Blue	0	-
chr8	145523770	145523771	Blue	0	-
chr8	145524318	145524319	Blue	0	-
chr8	145524527	145524528	Blue	0	+
chr8	145527191	145527192	Blue	0	-
chr8	145529378	145529379	Blue	0	-
chr8	145529993	145529994	Blue	0	-
chr8	145530057	145530058	Blue	0	-
chr8	145530061	145530062	Blue	0	+
chr8	145530085	145530086	Blue	0	+
chr8	145531493	145531494	Blue	0	+
chr8	145548174	145548175	Blue	0	+
chr8	145579654	145579655	Blue	0	+
chr8	145588011	145588012	Blue	0	+
chr8	145609784	145609785	Blue	0	+
chr8	145629563	145629564	Blue	0	-
chr8	145644290	145644291	Blue	0	+
chr8	145652933	145652934	Blue	0	-
chr8	145678398	145678399	Blue	0	+
chr8	145697010	145697011	Blue	0	-
chr8	145711067	145711068	Blue	0	+
chr8	145744572	145744573	Blue	0	+
chr8	145972421	145972422	Blue	0	-
chr8	145975067	145975068	Blue	0	-
chr8	145975624	145975625	Blue	0	-
chr8	145976914	145976915	Blue	0	-
chr8	145977337	145977338	Blue	0	+
chr8	145978810	145978811	Blue	0	+
chr8	145996062	145996063	Blue	0	-
chr8	145996504	145996505	Blue	0	+
chr8	146000612	146000613	Blue	0	-
chr8	146009925	146009926	Blue	0	-
chr8	146061344	146061345	Blue	0	+
chr8	146072855	146072856	Blue	0	+
chr8	146110265	146110266	Blue	0	-
chr8	146113904	146113905	Blue	0	-
chr8	146164136	146164137	Blue	0	-
chr8	146180069	146180070	Blue	0	-
chr8	146206817	146206818	Blue	0	+
chr9	123878	123879	Blue	0	+
chr9	411832	411833	Blue	0	-
chr9	3580152	3580153	Blue	0	+
chr9	4556607	4556608	Blue	0	+
chr9	5631257	5631258	Blue	0	-
chr9	7971263	7971264	Blue	0	+
chr9	17321710	17321711	Blue	0	-
chr9	17331234	17331235	Blue	0	+
chr9	34285307	34285308	Blue	0	+
chr9	35135251	35135252	Blue	0	-
chr9	35219829	35219830	Blue	0	+
chr9	36068653	36068654	Blue	0	-
chr9	36423164	36423165	Blue	0	-
chr9	37140024	37140025	Blue	0	+
chr9	37241395	37241396	Blue	0	+
chr9	37265374	37265375	Blue	0	-
chr9	37283149	37283150	Blue	0	-
chr9	45500039	45500040	Blue	0	+
chr9	72065742	72065743	Blue	0	+
chr9	75778705	75778706	Blue	0	-
chr9	78381752	78381753	Blue	0	-
chr9	78733513	78733514	Blue	0	+
chr9	79269962	79269963	Blue	0	+
chr9	79563736	79563737	Blue	0	-
chr9	79860353	79860354	Blue	0	-
chr9	80773170	80773171	Blue	0	+
chr9	83219133	83219134	Blue	0	+
chr9	86417473	86417474	Blue	0	+
chr9	94600425	94600426	Blue	0	+
chr9	95182039	95182040	Blue	0	+
chr9	96044593	96044594	Blue	0	-
chr9	98061810	98061811	Blue	0	-
chr9	98071857	98071858	Blue	0	+
chr9	98659749	98659750	Blue	0	+
chr9	98667858	98667859	Blue	0	-
chr9	98686055	98686056	Blue	0	+
chr9	100415898	100415899	Blue	0	+
chr9	102712418	102712419	Blue	0	-
chr9	102891080	102891081	Blue	0	-
chr9	108112078	108112079	Blue	0	-
chr9	111845975	111845976	Blue	0	+
chr9	112708947	112708948	Blue	0	-
chr9	115061887	115061888	Blue	0	-
chr9	115305300	115305301	Blue	0	-
chr9	116220180	116220181	Blue	0	-
chr9	123422831	123422832	Blue	0	-
chr9	123814668	123814669	Blue	0	+
chr9	123923575	123923576	Blue	0	+
chr9	127408325	127408326	Blue	0	-
chr9	127865448	127865449	Blue	0	+
chr9	128522459	128522460	Blue	0	-
chr9	128530906	128530907	Blue	0	+
chr9	129198983	129198984	Blue	0	+
chr9	129208045	129208046	Blue	0	+
chr9	129208934	129208935	Blue	0	-
chr9	130535092	130535093	Blue	0	+
chr9	130828482	130828483	Blue	0	+
chr9	131116647	131116648	Blue	0	-
chr9	131317563	131317564	Blue	0	+
chr9	131345955	131345956	Blue	0	-
chr9	131426666	131426667	Blue	0	+
chr9	131718996	131718997	Blue	0	+
chr9	131722257	131722258	Blue	0	+
chr9	131725335	131725336	Blue	0	-
chr9	131726564	131726565	Blue	0	+
chr9	131992941	131992942	Blue	0	-
chr9	132679805	132679806	Blue	0	+
chr9	132694640	132694641	Blue	0	+
chr9	132734029	132734030	Blue	0	+
chr9	132756486	132756487	Blue	0	-
chr9	132764238	132764239	Blue	0	-
chr9	132768296	132768297	Blue	0	-
chr9	132779168	132779169	Blue	0	+
chr9	132831152	132831153	Blue	0	+
chr9	133670024	133670025	Blue	0	-
chr9	134035298	134035299	Blue	0	+
chr9	134066228	134066229	Blue	0	-
chr9	134383605	134383606	Blue	0	-
chr9	134533860	134533861	Blue	0	-
chr9	134566229	134566230	Blue	0	+
chr9	135663582	135663583	Blue	0	+
chr9	135695693	135695694	Blue	0	+
chr9	135803746	135803747	Blue	0	-
chr9	135909815	135909816	Blue	0	+
chr9	136009086	136009087	Blue	0	-
chr9	136233122	136233123	Blue	0	-
chr9	136388268	136388269	Blue	0	+
chr9	136562281	136562282	Blue	0	-
chr9	136562757	136562758	Blue	0	+
chr9	138744590	138744591	Blue	0	-
chr9	138758971	138758972	Blue	0	-
chr9	138761977	138761978	Blue	0	+
chr9	138766058	138766059	Blue	0	+
chr9	140018952	140018953	Blue	0	+
chr9	140155854	140155855	Blue	0	-
chr9	140525488	140525489	Blue	0	+
chr9	140544670	140544671	Blue	0	+
chr9	140558038	140558039	Blue	0	-
chr9	140695333	140695334	Blue	0	+
chr10	225247	225248	Blue	0	+
chr10	3511064	3511065	Blue	0	-
chr10	3603807	3603808	Blue	0	+
chr10	3623553	3623554	Blue	0	+
chr10	4390273	4390274	Blue	0	-
chr10	4690852	4690853	Blue	0	+
chr10	4913056	4913057	Blue	0	-
chr10	5087125	5087126	Blue	0	-
chr10	5494172	5494173	Blue	0	-
chr10	5731329	5731330	Blue	0	+
chr10	6523056	6523057	Blue	0	-
chr10	6545676	6545677	Blue	0	+
chr10	7937370	7937371	Blue	0	+
chr10	8411044	8411045	Blue	0	-
chr10	8433569	8433570	Blue	0	-
chr10	8930548	8930549	Blue	0	+
chr10	9147392	9147393	Blue	0	+
chr10	9600545	9600546	Blue	0	+
chr10	10080466	10080467	Blue	0	+
chr10	11622980	11622981	Blue	0	+
chr10	12061495	12061496	Blue	0	+
chr10	14618112	14618113	Blue	0	+
chr10	14990419	14990420	Blue	0	+
chr10	15104231	15104232	Blue	0	+
chr10	15161580	15161581	Blue	0	-
chr10	17221434	17221435	Blue	0	-
chr10	17742363	17742364	Blue	0	-
chr10	21952484	21952485	Blue	0	+
chr10	22209221	22209222	Blue	0	-
chr10	24793255	24793256	Blue	0	+
chr10	26735097	26735098	Blue	0	-
chr10	26872936	26872937	Blue	0	+
chr10	27323628	27323629	Blue	0	+
chr10	30909174	30909175	Blue	0	+
chr10	31660820	31660821	Blue	0	-
chr10	32703097	32703098	Blue	0	-
chr10	34659874	34659875	Blue	0	-
chr10	42400000	42400001	Blue	0	-
chr10	50737876	50737877	Blue	0	-
chr10	56272328	56272329	Blue	0	+
chr10	64003895	64003896	Blue	0	+
chr10	64990648	64990649	Blue	0	-
chr10	69593558	69593559	Blue	0	-
chr10	69698811	69698812	Blue	0	-
chr10	69812167	69812168	Blue	0	+
chr10	70859452	70859453	Blue	0	-
chr10	71921957	71921958	Blue	0	+
chr10	71924719	71924720	Blue	0	-
chr10	73904200	73904201	Blue	0	-
chr10	73933794	73933795	Blue	0	-
chr10	73938724	73938725	Blue	0	-
chr10	74219674	74219675	Blue	0	+
chr10	74618240	74618241	Blue	0	+
chr10	74916183	74916184	Blue	0	-
chr10	75269603	75269604	Blue	0	+
chr10	75964184	75964185	Blue	0	-
chr10	76065641	76065642	Blue	0	-
chr10	76070097	76070098	Blue	0	+
chr10	76177281	76177282	Blue	0	+
chr10	76210640	76210641	Blue	0	-
chr10	76250833	76250834	Blue	0	+
chr10	76380745	76380746	Blue	0	-
chr10	76706577	76706578	Blue	0	+
chr10	80326532	80326533	Blue	0	+
chr10	88262415	88262416	Blue	0	+
chr10	89681388	89681389	Blue	0	+
chr10	89790886	89790887	Blue	0	+
chr10	92685488	92685489	Blue	0	-
chr10	93030818	93030819	Blue	0	+
chr10	97898373	97898374	Blue	0	+
chr10	98074982	98074983	Blue	0	-
chr10	98284312	98284313	Blue	0	+
chr10	98339989	98339990	Blue	0	+
chr10	98659376	98659377	Blue	0	+
chr10	99184503	99184504	Blue	0	+
chr10	99463975	99463976	Blue	0	-
chr10	99908458	99908459	Blue	0	-
chr10	101451474	101451475	Blue	0	-
chr10	103155431	103155432	Blue	0	+
chr10	103754450	103754451	Blue	0	-
chr10	104934528	104934529	Blue	0	-
chr10	105745447	105745448	Blue	0	+
chr10	105771140	105771141	Blue	0	+
chr10	108796508	108796509	Blue	0	+
chr10	111850768	111850769	Blue	0	+
chr10	116193147	116193148	Blue	0	-
chr10	117184502	117184503	Blue	0	-
chr10	117573833	117573834	Blue	0	-
chr10	117915252	117915253	Blue	0	+
chr10	119124453	119124454	Blue	0	-
chr10	120470562	120470563	Blue	0	-
chr10	120731985	120731986	Blue	0	+
chr10	121013773	121013774	Blue	0	+
chr10	121342690	121342691	Blue	0	+
chr10	123671128	123671129	Blue	0	+
chr10	124917778	124917779	Blue	0	-
chr10	124921024	124921025	Blue	0	+
chr10	125093943	125093944	Blue	0	+
chr10	126396519	126396520	Blue	0	-
chr10	126447582	126447583	Blue	0	-
chr10	126464228	126464229	Blue	0	-
chr10	127437160	127437161	Blue	0	-
chr10	135108339	135108340	Blue	0	-
chr11	241284	241285	Blue	0	+
chr11	601170	601171	Blue	0	-
chr11	753900	753901	Blue	0	+
chr11	755814	755815	Blue	0	+
chr11	766447	766448	Blue	0	+
chr11	907263	907264	Blue	0	-
chr11	943616	943617	Blue	0	-
chr11	3298381	3298382	Blue	0	-
chr11	3717106	3717107	Blue	0	-
chr11	3760730	3760731	Blue	0	+
chr11	4059813	4059814	Blue	0	-
chr11	8455265	8455266	Blue	0	-
chr11	9433510	9433511	Blue	0	-
chr11	9458127	9458128	Blue	0	-
chr11	9742080	9742081	Blue	0	-
chr11	10134054	10134055	Blue	0	+
chr11	10140334	10140335	Blue	0	+
chr11	10188286	10188287	Blue	0	+
chr11	10540144	10540145	Blue	0	+
chr11	11893101	11893102	Blue	0	+
chr11	13405918	13405919	Blue	0	-
chr11	13737919	13737920	Blue	0	-
chr11	13749719	13749720	Blue	0	-
chr11	14155912	14155913	Blue	0	+
chr11	14317226	14317227	Blue	0	+
chr11	14390335	14390336	Blue	0	-
chr11	14545199	14545200	Blue	0	+
chr11	31502320	31502321	Blue	0	-
chr11	31646626	31646627	Blue	0	-
chr11	31692516	31692517	Blue	0	-
chr11	33328037	33328038	Blue	0	+
chr11	34079320	34079321	Blue	0	+
chr11	36521234	36521235	Blue	0	+
chr11	36626586	36626587	Blue	0	-
chr11	36651649	36651650	Blue	0	-
chr11	36702605	36702606	Blue	0	+
chr11	43506400	43506401	Blue	0	+
chr11	45844881	45844882	Blue	0	-
chr11	45844882	45844883	Blue	0	-
chr11	46086517	46086518	Blue	0	+
chr11	46580896	46580897	Blue	0	-
chr11	46839029	46839030	Blue	0	+
chr11	46987270	46987271	Blue	0	+
chr11	46990959	46990960	Blue	0	+
chr11	47022515	47022516	Blue	0	-
chr11	47043688	47043689	Blue	0	+
chr11	47081751	47081752	Blue	0	+
chr11	47432588	47432589	Blue	0	+
chr11	47505225	47505226	Blue	0	-
chr11	47529741	47529742	Blue	0	+
chr11	47534123	47534124	Blue	0	-
chr11	47816482	47816483	Blue	0	-
chr11	60769177	60769178	Blue	0	+
chr11	61172623	61172624	Blue	0	-
chr11	61551180	61551181	Blue	0	-
chr11	62410558	62410559	Blue	0	+
chr11	62484155	62484156	Blue	0	-
chr11	62486899	62486900	Blue	0	-
chr11	62490046	62490047	Blue	0	-
chr11	62639062	62639063	Blue	0	+
chr11	63271266	63271267	Blue	0	-
chr11	63463551	63463552	Blue	0	-
chr11	63471454	63471455	Blue	0	+
chr11	63475726	63475727	Blue	0	+
chr11	63482293	63482294	Blue	0	-
chr11	63494651	63494652	Blue	0	-
chr11	63622883	63622884	Blue	0	-
chr11	63645415	63645416	Blue	0	-
chr11	63650178	63650179	Blue	0	-
chr11	63661108	63661109	Blue	0	+
chr11	63726396	63726397	Blue	0	+
chr11	63911507	63911508	Blue	0	+
chr11	63968939	63968940	Blue	0	-
chr11	63987459	63987460	Blue	0	+
chr11	64543329	64543330	Blue	0	-
chr11	64547832	64547833	Blue	0	-
chr11	64575325	64575326	Blue	0	+
chr11	64580085	64580086	Blue	0	+
chr11	64634579	64634580	Blue	0	+
chr11	64635629	64635630	Blue	0	-
chr11	64635640	64635641	Blue	0	-
chr11	64867366	64867367	Blue	0	-
chr11	64922993	64922994	Blue	0	+
chr11	64959800	64959801	Blue	0	-
chr11	64963440	64963441	Blue	0	+
chr11	65033009	65033010	Blue	0	+
chr11	65108283	65108284	Blue	0	-
chr11	65114468	65114469	Blue	0	+
chr11	65150638	65150639	Blue	0	-
chr11	65215364	65215365	Blue	0	-
chr11	65234085	65234086	Blue	0	+
chr11	65377474	65377475	Blue	0	+
chr11	65446069	65446070	Blue	0	+
chr11	65453285	65453286	Blue	0	-
chr11	65741490	65741491	Blue	0	-
chr11	65843043	65843044	Blue	0	-
chr11	65853394	65853395	Blue	0	+
chr11	65870356	65870357	Blue	0	+
chr11	65889285	65889286	Blue	0	-
chr11	65894903	65894904	Blue	0	+
chr11	65899419	65899420	Blue	0	-
chr11	65905969	65905970	Blue	0	+
chr11	65908353	65908354	Blue	0	+
chr11	65914386	65914387	Blue	0	+
chr11	65930872	65930873	Blue	0	+
chr11	65943396	65943397	Blue	0	-
chr11	65944888	65944889	Blue	0	+
chr11	65946759	65946760	Blue	0	+
chr11	65947071	65947072	Blue	0	-
chr11	65949774	65949775	Blue	0	-
chr11	65992119	65992120	Blue	0	-
chr11	66083614	66083615	Blue	0	-
chr11	66126010	66126011	Blue	0	+
chr11	66142096	66142097	Blue	0	+
chr11	66554770	66554771	Blue	0	-
chr11	66895983	66895984	Blue	0	+
chr11	66927680	66927681	Blue	0	+
chr11	66941063	66941064	Blue	0	-
chr11	66941435	66941436	Blue	0	-
chr11	66944104	66944105	Blue	0	-
chr11	66947529	66947530	Blue	0	+
chr11	66961206	66961207	Blue	0	-
chr11	66984535	66984536	Blue	0	+
chr11	67218906	67218907	Blue	0	+
chr11	67226233	67226234	Blue	0	-
chr11	67354357	67354358	Blue	0	+
chr11	67455187	67455188	Blue	0	-
chr11	67459249	67459250	Blue	0	-
chr11	67462753	67462754	Blue	0	-
chr11	67855870	67855871	Blue	0	-
chr11	67857504	67857505	Blue	0	+
chr11	67924680	67924681	Blue	0	+
chr11	67925070	67925071	Blue	0	-
chr11	67957291	67957292	Blue	0	+
chr11	68084468	68084469	Blue	0	-
chr11	68281112	68281113	Blue	0	+
chr11	69510426	69510427	Blue	0	-
chr11	71664202	71664203	Blue	0	-
chr11	71677647	71677648	Blue	0	+
chr11	71779600	71779601	Blue	0	-
chr11	72607492	72607493	Blue	0	+
chr11	72731956	72731957	Blue	0	-
chr11	72824321	72824322	Blue	0	+
chr11	73237770	73237771	Blue	0	-
chr11	73287258	73287259	Blue	0	-
chr11	73398246	73398247	Blue	0	-
chr11	73437951	73437952	Blue	0	-
chr11	73487303	73487304	Blue	0	-
chr11	73847898	73847899	Blue	0	-
chr11	73863128	73863129	Blue	0	+
chr11	73929626	73929627	Blue	0	-
chr11	73952858	73952859	Blue	0	-
chr11	74050936	74050937	Blue	0	-
chr11	74480252	74480253	Blue	0	+
chr11	74526246	74526247	Blue	0	-
chr11	76230339	76230340	Blue	0	-
chr11	85703348	85703349	Blue	0	+
chr11	85733991	85733992	Blue	0	+
chr11	86857417	86857418	Blue	0	+
chr11	93135242	93135243	Blue	0	+
chr11	93249763	93249764	Blue	0	+
chr11	93443231	93443232	Blue	0	-
chr11	106519034	106519035	Blue	0	+
chr11	108641182	108641183	Blue	0	-
chr11	108774469	108774470	Blue	0	-
chr11	110098893	110098894	Blue	0	+
chr11	111900513	111900514	Blue	0	+
chr11	111921460	111921461	Blue	0	-
chr11	111931267	111931268	Blue	0	-
chr11	112185719	112185720	Blue	0	+
chr11	116652254	116652255	Blue	0	+
chr11	118082603	118082604	Blue	0	-
chr11	118173763	118173764	Blue	0	-
chr11	118199630	118199631	Blue	0	-
chr11	118326143	118326144	Blue	0	-
chr11	118646137	118646138	Blue	0	+
chr11	118750080	118750081	Blue	0	+
chr11	119093543	119093544	Blue	0	+
chr11	119134003	119134004	Blue	0	+
chr11	122605629	122605630	Blue	0	+
chr11	129948667	129948668	Blue	0	+
chr11	134163269	134163270	Blue	0	-
chr11	134186009	134186010	Blue	0	-
chr11	134190819	134190820	Blue	0	+
chr11	134441013	134441014	Blue	0	-
chr11	134474030	134474031	Blue	0	-
chr11	134475684	134475685	Blue	0	+
chr11	134543713	134543714	Blue	0	-
chr11	134561103	134561104	Blue	0	+
chr11	134562433	134562434	Blue	0	+
chr11	134703744	134703745	Blue	0	-
chr11	134838231	134838232	Blue	0	+
chr12	399368	399369	Blue	0	-
chr12	478125	478126	Blue	0	-
chr12	775320	775321	Blue	0	+
chr12	855829	855830	Blue	0	+
chr12	869794	869795	Blue	0	+
chr12	878210	878211	Blue	0	+
chr12	908424	908425	Blue	0	+
chr12	958044	958045	Blue	0	+
chr12	1126024	1126025	Blue	0	+
chr12	1528350	1528351	Blue	0	+
chr12	1806548	1806549	Blue	0	+
chr12	3851598	3851599	Blue	0	-
chr12	4578770	4578771	Blue	0	-
chr12	4598002	4598003	Blue	0	-
chr12	4611081	4611082	Blue	0	+
chr12	4617053	4617054	Blue	0	-
chr12	6321381	6321382	Blue	0	-
chr12	6447764	6447765	Blue	0	+
chr12	6590651	6590652	Blue	0	-
chr12	6696715	6696716	Blue	0	-
chr12	6736322	6736323	Blue	0	+
chr12	6896260	6896261	Blue	0	-
chr12	6984358	6984359	Blue	0	+
chr12	7040070	7040071	Blue	0	+
chr12	7092684	7092685	Blue	0	+
chr12	7109544	7109545	Blue	0	+
chr12	7113522	7113523	Blue	0	-
chr12	7115793	7115794	Blue	0	+
chr12	7116670	7116671	Blue	0	+
chr12	7763328	7763329	Blue	0	-
chr12	7775763	7775764	Blue	0	+
chr12	8094446	8094447	Blue	0	-
chr12	8355972	8355973	Blue	0	-
chr12	9268887	9268888	Blue	0	+
chr12	9793078	9793079	Blue	0	+
chr12	10035407	10035408	Blue	0	-
chr12	11157326	11157327	Blue	0	+
chr12	11291146	11291147	Blue	0	-
chr12	12279973	12279974	Blue	0	+
chr12	12349409	12349410	Blue	0	+
chr12	12700127	12700128	Blue	0	-
chr12	15135692	15135693	Blue	0	+
chr12	20704358	20704359	Blue	0	+
chr12	22820101	22820102	Blue	0	-
chr12	24580406	24580407	Blue	0	-
chr12	25092917	25092918	Blue	0	-
chr12	25395638	25395639	Blue	0	-
chr12	27078368	27078369	Blue	0	+
chr12	27105411	27105412	Blue	0	-
chr12	27463990	27463991	Blue	0	+
chr12	32296294	32296295	Blue	0	-
chr12	32313086	32313087	Blue	0	-
chr12	42119395	42119396	Blue	0	-
chr12	42553956	42553957	Blue	0	+
chr12	43078673	43078674	Blue	0	-
chr12	44167255	44167256	Blue	0	-
chr12	45215907	45215908	Blue	0	-
chr12	46367997	46367998	Blue	0	-
chr12	48156558	48156559	Blue	0	-
chr12	48654821	48654822	Blue	0	+
chr12	49566963	49566964	Blue	0	+
chr12	49598684	49598685	Blue	0	+
chr12	49718486	49718487	Blue	0	-
chr12	49784488	49784489	Blue	0	+
chr12	49811185	49811186	Blue	0	-
chr12	50154652	50154653	Blue	0	-
chr12	50401216	50401217	Blue	0	-
chr12	50545121	50545122	Blue	0	-
chr12	50648211	50648212	Blue	0	+
chr12	51214179	51214180	Blue	0	+
chr12	51214183	51214184	Blue	0	-
chr12	51376925	51376926	Blue	0	+
chr12	51460966	51460967	Blue	0	-
chr12	52104118	52104119	Blue	0	-
chr12	52997413	52997414	Blue	0	+
chr12	53043943	53043944	Blue	0	-
chr12	53594477	53594478	Blue	0	-
chr12	53790219	53790220	Blue	0	+
chr12	53855329	53855330	Blue	0	+
chr12	53936207	53936208	Blue	0	+
chr12	53979239	53979240	Blue	0	+
chr12	54634499	54634500	Blue	0	-
chr12	54662839	54662840	Blue	0	-
chr12	54665305	54665306	Blue	0	+
chr12	54670584	54670585	Blue	0	+
chr12	54713955	54713956	Blue	0	+
chr12	54740547	54740548	Blue	0	+
chr12	54899672	54899673	Blue	0	+
chr12	55148855	55148856	Blue	0	+
chr12	55273993	55273994	Blue	0	-
chr12	56036160	56036161	Blue	0	+
chr12	56505318	56505319	Blue	0	+
chr12	56584209	56584210	Blue	0	-
chr12	56751927	56751928	Blue	0	-
chr12	56908897	56908898	Blue	0	-
chr12	56961956	56961957	Blue	0	+
chr12	57062251	57062252	Blue	0	-
chr12	57063812	57063813	Blue	0	-
chr12	57744290	57744291	Blue	0	-
chr12	57803473	57803474	Blue	0	-
chr12	57841059	57841060	Blue	0	+
chr12	58104252	58104253	Blue	0	-
chr12	58104859	58104860	Blue	0	+
chr12	58339413	58339414	Blue	0	-
chr12	60046661	60046662	Blue	0	+
chr12	60223183	60223184	Blue	0	+
chr12	62442426	62442427	Blue	0	-
chr12	62749075	62749076	Blue	0	+
chr12	62982231	62982232	Blue	0	+
chr12	63310870	63310871	Blue	0	+
chr12	64167869	64167870	Blue	0	-
chr12	65037638	65037639	Blue	0	-
chr12	65532114	65532115	Blue	0	+
chr12	65576728	65576729	Blue	0	+
chr12	65591179	65591180	Blue	0	+
chr12	65705822	65705823	Blue	0	+
chr12	65753567	65753568	Blue	0	-
chr12	66119283	66119284	Blue	0	-
chr12	66319198	66319199	Blue	0	+
chr12	66854215	66854216	Blue	0	+
chr12	68025456	68025457	Blue	0	+
chr12	69022978	69022979	Blue	0	-
chr12	69781352	69781353	Blue	0	-
chr12	70681137	70681138	Blue	0	+
chr12	76159247	76159248	Blue	0	+
chr12	77205872	77205873	Blue	0	+
chr12	79363341	79363342	Blue	0	+
chr12	84654233	84654234	Blue	0	+
chr12	85385536	85385537	Blue	0	+
chr12	87064239	87064240	Blue	0	+
chr12	89578734	89578735	Blue	0	-
chr12	90154054	90154055	Blue	0	-
chr12	95390063	95390064	Blue	0	-
chr12	96746854	96746855	Blue	0	-
chr12	98521445	98521446	Blue	0	-
chr12	98906803	98906804	Blue	0	-
chr12	102121156	102121157	Blue	0	-
chr12	102574764	102574765	Blue	0	-
chr12	105765335	105765336	Blue	0	+
chr12	106212781	106212782	Blue	0	+
chr12	107415705	107415706	Blue	0	+
chr12	109492190	109492191	Blue	0	-
chr12	110622959	110622960	Blue	0	-
chr12	110727434	110727435	Blue	0	+
chr12	110745432	110745433	Blue	0	+
chr12	111991128	111991129	Blue	0	-
chr12	112314707	112314708	Blue	0	+
chr12	112435526	112435527	Blue	0	+
chr12	112795430	112795431	Blue	0	+
chr12	113697301	113697302	Blue	0	-
chr12	116522710	116522711	Blue	0	+
chr12	116536525	116536526	Blue	0	-
chr12	116556150	116556151	Blue	0	+
chr12	116640531	116640532	Blue	0	+
chr12	120258637	120258638	Blue	0	-
chr12	120302597	120302598	Blue	0	+
chr12	120431295	120431296	Blue	0	+
chr12	120448967	120448968	Blue	0	-
chr12	120455146	120455147	Blue	0	-
chr12	120470487	120470488	Blue	0	-
chr12	120580220	120580221	Blue	0	+
chr12	121180865	121180866	Blue	0	+
chr12	121223158	121223159	Blue	0	+
chr12	121238824	121238825	Blue	0	+
chr12	121240009	121240010	Blue	0	-
chr12	121259645	121259646	Blue	0	-
chr12	121269385	121269386	Blue	0	-
chr12	121316842	121316843	Blue	0	-
chr12	121324741	121324742	Blue	0	-
chr12	122194911	122194912	Blue	0	-
chr12	122388123	122388124	Blue	0	-
chr12	122417389	122417390	Blue	0	-
chr12	122423078	122423079	Blue	0	+
chr12	122933953	122933954	Blue	0	-
chr12	122996126	122996127	Blue	0	+
chr12	122997562	122997563	Blue	0	+
chr12	123004204	123004205	Blue	0	-
chr12	123025176	123025177	Blue	0	-
chr12	123032562	123032563	Blue	0	+
chr12	123033830	123033831	Blue	0	+
chr12	123058138	123058139	Blue	0	-
chr12	123070909	123070910	Blue	0	+
chr12	123073401	123073402	Blue	0	-
chr12	123093330	123093331	Blue	0	+
chr12	123093716	123093717	Blue	0	+
chr12	123257240	123257241	Blue	0	-
chr12	123404635	123404636	Blue	0	+
chr12	123453976	123453977	Blue	0	-
chr12	123640199	123640200	Blue	0	-
chr12	123642087	123642088	Blue	0	-
chr12	123642359	123642360	Blue	0	+
chr12	123661106	123661107	Blue	0	-
chr12	123667679	123667680	Blue	0	-
chr12	123711604	123711605	Blue	0	-
chr12	123789505	123789506	Blue	0	+
chr12	124448738	124448739	Blue	0	+
chr12	124450080	124450081	Blue	0	+
chr12	124492795	124492796	Blue	0	+
chr12	124937470	124937471	Blue	0	-
chr12	125593773	125593774	Blue	0	-
chr12	129963126	129963127	Blue	0	+
chr12	130008201	130008202	Blue	0	+
[truncated: 1,549 more rows]

## Sheet: Fig. 2c_BR_BED
#chr	pos	pos+1	name	score	strand
chr1	115934	115935	Double	0	-
chr1	776178	776179	Double	0	-
chr1	1165265	1165266	Double	0	-
chr1	1165790	1165791	Double	0	-
chr1	1205311	1205312	Double	0	+
chr1	1253548	1253549	Double	0	+
chr1	1325256	1325257	Double	0	+
chr1	1325539	1325540	Double	0	-
chr1	1495662	1495663	Double	0	-
chr1	1499561	1499562	Double	0	-
chr1	1504412	1504413	Double	0	+
chr1	1581358	1581359	Double	0	-
chr1	1586352	1586353	Double	0	-
chr1	1598148	1598149	Double	0	-
chr1	1700118	1700119	Double	0	+
chr1	1745389	1745390	Double	0	+
chr1	1745981	1745982	Double	0	-
chr1	1768933	1768934	Double	0	-
chr1	1769147	1769148	Double	0	+
chr1	1800451	1800452	Double	0	+
chr1	1805561	1805562	Double	0	-
chr1	2962552	2962553	Double	0	-
chr1	2964074	2964075	Double	0	-
chr1	4089845	4089846	Double	0	+
chr1	4872025	4872026	Double	0	+
chr1	6879535	6879536	Double	0	+
chr1	6880463	6880464	Double	0	-
chr1	6930662	6930663	Double	0	-
chr1	8239900	8239901	Double	0	-
chr1	8509503	8509504	Double	0	-
chr1	8566771	8566772	Double	0	+
chr1	8599368	8599369	Double	0	+
chr1	8607226	8607227	Double	0	-
chr1	8624644	8624645	Double	0	-
chr1	8656450	8656451	Double	0	-
chr1	8665606	8665607	Double	0	+
chr1	8685151	8685152	Double	0	+
chr1	8703352	8703353	Double	0	+
chr1	8744769	8744770	Double	0	-
chr1	8748960	8748961	Double	0	+
chr1	8828851	8828852	Double	0	-
chr1	8833493	8833494	Double	0	-
chr1	9185927	9185928	Double	0	+
chr1	9274019	9274020	Double	0	-
chr1	9468374	9468375	Double	0	+
chr1	9621571	9621572	Double	0	+
chr1	9860015	9860016	Double	0	-
chr1	10127458	10127459	Double	0	+
chr1	10159851	10159852	Double	0	-
chr1	10206243	10206244	Double	0	-
chr1	11979719	11979720	Double	0	-
chr1	12501548	12501549	Double	0	-
chr1	12555958	12555959	Double	0	-
chr1	14639617	14639618	Double	0	+
chr1	15871596	15871597	Double	0	+
chr1	15952752	15952753	Double	0	-
chr1	16180256	16180257	Double	0	+
chr1	16226522	16226523	Double	0	+
chr1	16227962	16227963	Double	0	-
chr1	16655344	16655345	Double	0	-
chr1	17760999	17761000	Double	0	+
chr1	19503732	19503733	Double	0	+
chr1	19539552	19539553	Double	0	+
chr1	19540262	19540263	Double	0	+
chr1	21136935	21136936	Double	0	-
chr1	21402825	21402826	Double	0	+
chr1	21436994	21436995	Double	0	-
chr1	21460731	21460732	Double	0	+
chr1	21769819	21769820	Double	0	+
chr1	23375899	23375900	Double	0	-
chr1	23610672	23610673	Double	0	+
chr1	23628796	23628797	Double	0	-
chr1	23643316	23643317	Double	0	+
chr1	23882914	23882915	Double	0	+
chr1	24351286	24351287	Double	0	-
chr1	24891878	24891879	Double	0	-
chr1	25782498	25782499	Double	0	-
chr1	25827804	25827805	Double	0	+
chr1	26320554	26320555	Double	0	-
chr1	26406519	26406520	Double	0	-
chr1	26444361	26444362	Double	0	-
chr1	26463552	26463553	Double	0	-
chr1	26782589	26782590	Double	0	+
chr1	26914860	26914861	Double	0	+
chr1	27027686	27027687	Double	0	+
chr1	27046800	27046801	Double	0	-
chr1	27054108	27054109	Double	0	-
chr1	28122843	28122844	Double	0	+
chr1	28383974	28383975	Double	0	+
chr1	28385317	28385318	Double	0	-
chr1	28394343	28394344	Double	0	+
chr1	28715788	28715789	Double	0	-
chr1	28764154	28764155	Double	0	+
chr1	28826497	28826498	Double	0	-
chr1	28856033	28856034	Double	0	+
chr1	28959349	28959350	Double	0	-
chr1	29012834	29012835	Double	0	+
chr1	29091856	29091857	Double	0	+
chr1	29284981	29284982	Double	0	-
chr1	29373382	29373383	Double	0	-
chr1	31439630	31439631	Double	0	-
chr1	31485704	31485705	Double	0	+
chr1	31488922	31488923	Double	0	+
chr1	31957894	31957895	Double	0	+
chr1	32290422	32290423	Double	0	+
chr1	32297661	32297662	Double	0	-
chr1	32303072	32303073	Double	0	+
chr1	32335722	32335723	Double	0	+
chr1	32357921	32357922	Double	0	+
chr1	32364134	32364135	Double	0	-
chr1	32374445	32374446	Double	0	+
chr1	32377202	32377203	Double	0	+
chr1	32387583	32387584	Double	0	+
chr1	32414341	32414342	Double	0	+
chr1	32512255	32512256	Double	0	-
chr1	32596687	32596688	Double	0	-
chr1	32612769	32612770	Double	0	+
chr1	32725129	32725130	Double	0	-
chr1	32729544	32729545	Double	0	+
chr1	33012936	33012937	Double	0	-
chr1	33098667	33098668	Double	0	-
chr1	35548483	35548484	Double	0	-
chr1	35578870	35578871	Double	0	-
chr1	35650319	35650320	Double	0	+
chr1	35760889	35760890	Double	0	+
chr1	35821718	35821719	Double	0	-
chr1	35830866	35830867	Double	0	+
chr1	35864267	35864268	Double	0	+
chr1	36434857	36434858	Double	0	+
chr1	36480620	36480621	Double	0	+
chr1	36504959	36504960	Double	0	+
chr1	36617204	36617205	Double	0	+
chr1	36641199	36641200	Double	0	-
chr1	36713080	36713081	Double	0	+
chr1	36719084	36719085	Double	0	-
chr1	38390438	38390439	Double	0	+
chr1	39743182	39743183	Double	0	+
chr1	40691362	40691363	Double	0	+
chr1	40763483	40763484	Double	0	-
chr1	40867255	40867256	Double	0	+
chr1	41547408	41547409	Double	0	-
chr1	41655844	41655845	Double	0	-
chr1	41695686	41695687	Double	0	-
chr1	42082281	42082282	Double	0	+
chr1	42553527	42553528	Double	0	+
chr1	42680956	42680957	Double	0	+
chr1	42692698	42692699	Double	0	+
chr1	42703413	42703414	Double	0	+
chr1	42732287	42732288	Double	0	-
chr1	42734475	42734476	Double	0	-
chr1	42784994	42784995	Double	0	+
chr1	42950648	42950649	Double	0	+
chr1	43286548	43286549	Double	0	-
chr1	43731251	43731252	Double	0	-
chr1	43858468	43858469	Double	0	+
chr1	43949660	43949661	Double	0	+
chr1	44183254	44183255	Double	0	+
chr1	44195828	44195829	Double	0	+
chr1	44286379	44286380	Double	0	-
chr1	44308107	44308108	Double	0	-
chr1	45344545	45344546	Double	0	+
chr1	45618206	45618207	Double	0	+
chr1	45712844	45712845	Double	0	-
chr1	45859479	45859480	Double	0	-
chr1	46064586	46064587	Double	0	+
chr1	46126880	46126881	Double	0	-
chr1	46256247	46256248	Double	0	+
chr1	46554165	46554166	Double	0	-
chr1	47767922	47767923	Double	0	+
chr1	52227243	52227244	Double	0	+
chr1	52669072	52669073	Double	0	+
chr1	52911389	52911390	Double	0	+
chr1	52937817	52937818	Double	0	+
chr1	54506531	54506532	Double	0	+
chr1	55617969	55617970	Double	0	-
chr1	55636546	55636547	Double	0	+
chr1	59122796	59122797	Double	0	-
chr1	59149101	59149102	Double	0	-
chr1	59765030	59765031	Double	0	+
chr1	64037389	64037390	Double	0	+
chr1	65860716	65860717	Double	0	+
chr1	67262695	67262696	Double	0	-
chr1	67404330	67404331	Double	0	-
chr1	67479681	67479682	Double	0	+
chr1	70790092	70790093	Double	0	-
chr1	76017698	76017699	Double	0	-
chr1	79512810	79512811	Double	0	-
chr1	79903740	79903741	Double	0	-
chr1	84646669	84646670	Double	0	+
chr1	85658920	85658921	Double	0	-
chr1	86813987	86813988	Double	0	+
chr1	91463886	91463887	Double	0	+
chr1	91844438	91844439	Double	0	-
chr1	92638418	92638419	Double	0	+
chr1	92711541	92711542	Double	0	+
chr1	92777571	92777572	Double	0	+
chr1	93069220	93069221	Double	0	+
chr1	93428029	93428030	Double	0	-
chr1	93722306	93722307	Double	0	-
chr1	93992408	93992409	Double	0	+
chr1	101781507	101781508	Double	0	+
chr1	101954064	101954065	Double	0	+
chr1	102888143	102888144	Double	0	-
chr1	106444196	106444197	Double	0	-
chr1	107039963	107039964	Double	0	-
chr1	109511567	109511568	Double	0	+
chr1	110061546	110061547	Double	0	-
chr1	110129412	110129413	Double	0	+
chr1	111494808	111494809	Double	0	+
chr1	111689201	111689202	Double	0	+
chr1	111834506	111834507	Double	0	+
chr1	112167813	112167814	Double	0	+
chr1	112169307	112169308	Double	0	+
chr1	112173074	112173075	Double	0	-
chr1	112178561	112178562	Double	0	-
chr1	112197920	112197921	Double	0	+
chr1	112236650	112236651	Double	0	-
chr1	113939693	113939694	Double	0	-
chr1	114320612	114320613	Double	0	-
chr1	114939218	114939219	Double	0	+
chr1	115312345	115312346	Double	0	+
chr1	116762087	116762088	Double	0	+
chr1	117248847	117248848	Double	0	-
chr1	117920896	117920897	Double	0	-
chr1	120586698	120586699	Double	0	-
chr1	120694347	120694348	Double	0	+
chr1	121485273	121485274	Double	0	+
chr1	143209311	143209312	Double	0	+
chr1	145120422	145120423	Double	0	+
chr1	145242139	145242140	Double	0	+
chr1	147009084	147009085	Double	0	-
chr1	147043592	147043593	Double	0	-
chr1	147135889	147135890	Double	0	-
chr1	148248190	148248191	Double	0	-
chr1	149967943	149967944	Double	0	+
chr1	150099316	150099317	Double	0	+
chr1	150109356	150109357	Double	0	-
chr1	150348594	150348595	Double	0	+
chr1	150628712	150628713	Double	0	+
chr1	150650451	150650452	Double	0	-
chr1	150651506	150651507	Double	0	-
chr1	150662448	150662449	Double	0	+
chr1	150828877	150828878	Double	0	-
chr1	151076321	151076322	Double	0	-
chr1	151349940	151349941	Double	0	+
chr1	151406645	151406646	Double	0	+
chr1	151412278	151412279	Double	0	-
chr1	151594491	151594492	Double	0	+
chr1	153814869	153814870	Double	0	-
chr1	153860831	153860832	Double	0	-
chr1	153867594	153867595	Double	0	-
chr1	153910547	153910548	Double	0	+
chr1	154525475	154525476	Double	0	-
chr1	154590454	154590455	Double	0	-
chr1	154592988	154592989	Double	0	+
chr1	154611501	154611502	Double	0	-
chr1	154692725	154692726	Double	0	-
chr1	155337297	155337298	Double	0	+
chr1	155349903	155349904	Double	0	-
chr1	155357640	155357641	Double	0	+
chr1	155365131	155365132	Double	0	-
chr1	155369230	155369231	Double	0	-
chr1	155437345	155437346	Double	0	-
chr1	155651482	155651483	Double	0	-
chr1	155667128	155667129	Double	0	+
chr1	155766718	155766719	Double	0	+
chr1	155804299	155804300	Double	0	+
chr1	155808974	155808975	Double	0	-
chr1	155886812	155886813	Double	0	-
chr1	155934310	155934311	Double	0	+
chr1	156283056	156283057	Double	0	-
chr1	156291167	156291168	Double	0	+
chr1	156507984	156507985	Double	0	-
chr1	156537868	156537869	Double	0	+
chr1	158338963	158338964	Double	0	+
chr1	158379545	158379546	Double	0	-
chr1	158379827	158379828	Double	0	-
chr1	158391497	158391498	Double	0	+
chr1	158404793	158404794	Double	0	-
chr1	158408138	158408139	Double	0	+
chr1	158417058	158417059	Double	0	-
chr1	158444872	158444873	Double	0	-
chr1	158445204	158445205	Double	0	+
chr1	158454929	158454930	Double	0	-
chr1	158503017	158503018	Double	0	+
chr1	158699936	158699937	Double	0	-
chr1	160272340	160272341	Double	0	-
chr1	160417129	160417130	Double	0	+
chr1	160587042	160587043	Double	0	+
chr1	160600192	160600193	Double	0	-
chr1	160640946	160640947	Double	0	-
chr1	160682018	160682019	Double	0	-
chr1	160994567	160994568	Double	0	-
chr1	161118528	161118529	Double	0	-
chr1	161322806	161322807	Double	0	-
chr1	167328280	167328281	Double	0	-
chr1	167358552	167358553	Double	0	+
chr1	167963720	167963721	Double	0	-
chr1	167992578	167992579	Double	0	+
chr1	169293763	169293764	Double	0	-
chr1	172519833	172519834	Double	0	-
chr1	172658917	172658918	Double	0	-
chr1	173967884	173967885	Double	0	-
chr1	174136371	174136372	Double	0	+
chr1	178855150	178855151	Double	0	-
chr1	179983958	179983959	Double	0	-
chr1	179988225	179988226	Double	0	+
chr1	180002401	180002402	Double	0	+
chr1	180014757	180014758	Double	0	-
chr1	181414718	181414719	Double	0	-
chr1	181919438	181919439	Double	0	-
chr1	182308563	182308564	Double	0	+
chr1	182730328	182730329	Double	0	-
chr1	184718685	184718686	Double	0	-
chr1	192510749	192510750	Double	0	+
chr1	192987241	192987242	Double	0	-
chr1	193158908	193158909	Double	0	-
chr1	195737208	195737209	Double	0	-
chr1	196147667	196147668	Double	0	+
chr1	197137338	197137339	Double	0	+
chr1	197248407	197248408	Double	0	-
chr1	197579744	197579745	Double	0	+
chr1	197824127	197824128	Double	0	-
chr1	198512543	198512544	Double	0	-
chr1	198625138	198625139	Double	0	+
chr1	198754190	198754191	Double	0	+
chr1	198943667	198943668	Double	0	-
chr1	200525510	200525511	Double	0	+
chr1	202324438	202324439	Double	0	-
chr1	202365139	202365140	Double	0	+
chr1	202438038	202438039	Double	0	+
chr1	205852763	205852764	Double	0	+
chr1	206542945	206542946	Double	0	-
chr1	206732180	206732181	Double	0	-
chr1	213045961	213045962	Double	0	-
chr1	222432176	222432177	Double	0	+
chr1	223166816	223166817	Double	0	+
chr1	223484445	223484446	Double	0	-
chr1	223995453	223995454	Double	0	-
chr1	225712762	225712763	Double	0	-
chr1	225766743	225766744	Double	0	-
chr1	226489796	226489797	Double	0	-
chr1	226915736	226915737	Double	0	+
chr1	227501663	227501664	Double	0	-
chr1	227793273	227793274	Double	0	+
chr1	228516552	228516553	Double	0	+
chr1	228803571	228803572	Double	0	-
chr1	229228718	229228719	Double	0	+
chr1	229459008	229459009	Double	0	-
chr1	229592529	229592530	Double	0	+
chr1	229604135	229604136	Double	0	-
chr1	230177213	230177214	Double	0	+
chr1	232947639	232947640	Double	0	+
chr1	232955845	232955846	Double	0	+
chr1	235385729	235385730	Double	0	+
chr1	235443677	235443678	Double	0	+
chr1	235772417	235772418	Double	0	+
chr1	235915642	235915643	Double	0	+
chr1	235988749	235988750	Double	0	-
chr1	235992981	235992982	Double	0	+
chr1	235999110	235999111	Double	0	-
chr1	243738402	243738403	Double	0	-
chr1	247236383	247236384	Double	0	+
chr2	7720858	7720859	Double	0	-
chr2	8488378	8488379	Double	0	+
chr2	10022031	10022032	Double	0	+
chr2	10292602	10292603	Double	0	-
chr2	12593259	12593260	Double	0	-
chr2	12635224	12635225	Double	0	+
chr2	15552911	15552912	Double	0	-
chr2	24018524	24018525	Double	0	+
chr2	24071740	24071741	Double	0	+
chr2	24822827	24822828	Double	0	+
chr2	24902603	24902604	Double	0	+
chr2	25198170	25198171	Double	0	-
chr2	26004326	26004327	Double	0	+
chr2	26064070	26064071	Double	0	+
chr2	26274505	26274506	Double	0	-
chr2	26286051	26286052	Double	0	+
chr2	26352038	26352039	Double	0	-
chr2	26430225	26430226	Double	0	+
chr2	27024630	27024631	Double	0	+
chr2	27837702	27837703	Double	0	-
chr2	28144988	28144989	Double	0	-
chr2	28863918	28863919	Double	0	+
chr2	28884435	28884436	Double	0	+
chr2	28979146	28979147	Double	0	-
chr2	29354237	29354238	Double	0	-
chr2	30831307	30831308	Double	0	+
chr2	32770603	32770604	Double	0	+
chr2	37174874	37174875	Double	0	+
chr2	37446692	37446693	Double	0	+
chr2	38564100	38564101	Double	0	+
chr2	38791343	38791344	Double	0	-
chr2	38825065	38825066	Double	0	+
chr2	42364404	42364405	Double	0	-
chr2	42368481	42368482	Double	0	-
chr2	42535124	42535125	Double	0	+
chr2	42808288	42808289	Double	0	+
chr2	42871572	42871573	Double	0	-
chr2	42892846	42892847	Double	0	+
chr2	42925424	42925425	Double	0	-
chr2	42933628	42933629	Double	0	+
chr2	43033510	43033511	Double	0	+
chr2	43212967	43212968	Double	0	+
chr2	43639392	43639393	Double	0	-
chr2	43679769	43679770	Double	0	-
chr2	46933726	46933727	Double	0	+
chr2	46940306	46940307	Double	0	+
chr2	48546369	48546370	Double	0	+
chr2	48597971	48597972	Double	0	-
chr2	54312970	54312971	Double	0	+
chr2	55224503	55224504	Double	0	-
chr2	55269900	55269901	Double	0	-
chr2	55796270	55796271	Double	0	+
chr2	55914118	55914119	Double	0	-
chr2	58983038	58983039	Double	0	-
chr2	61567356	61567357	Double	0	+
chr2	61600858	61600859	Double	0	+
chr2	64202765	64202766	Double	0	-
chr2	64796075	64796076	Double	0	-
chr2	65421418	65421419	Double	0	-
chr2	68254986	68254987	Double	0	-
chr2	68415812	68415813	Double	0	+
chr2	68812894	68812895	Double	0	-
chr2	69287682	69287683	Double	0	+
chr2	69716641	69716642	Double	0	+
chr2	69908840	69908841	Double	0	-
chr2	70064505	70064506	Double	0	+
chr2	70076113	70076114	Double	0	-
chr2	70454447	70454448	Double	0	+
chr2	70697416	70697417	Double	0	+
chr2	70812732	70812733	Double	0	-
chr2	71569925	71569926	Double	0	-
chr2	71578136	71578137	Double	0	+
chr2	71667600	71667601	Double	0	+
chr2	72758096	72758097	Double	0	+
chr2	72956707	72956708	Double	0	+
chr2	73647765	73647766	Double	0	+
chr2	73703204	73703205	Double	0	-
chr2	74301154	74301155	Double	0	-
chr2	75051042	75051043	Double	0	+
chr2	75941916	75941917	Double	0	-
chr2	86764903	86764904	Double	0	-
chr2	87039689	87039690	Double	0	+
chr2	92309284	92309285	Double	0	-
chr2	95678196	95678197	Double	0	-
chr2	96568475	96568476	Double	0	-
chr2	96826039	96826040	Double	0	-
chr2	96849133	96849134	Double	0	+
chr2	96963685	96963686	Double	0	-
chr2	98129380	98129381	Double	0	+
chr2	98257739	98257740	Double	0	-
chr2	99066479	99066480	Double	0	-
chr2	99093859	99093860	Double	0	+
chr2	99240471	99240472	Double	0	+
chr2	99271070	99271071	Double	0	-
chr2	99272942	99272943	Double	0	-
chr2	99274518	99274519	Double	0	+
chr2	99434612	99434613	Double	0	+
chr2	100067739	100067740	Double	0	+
chr2	101564528	101564529	Double	0	-
chr2	102431649	102431650	Double	0	-
chr2	102442783	102442784	Double	0	+
chr2	106780688	106780689	Double	0	-
chr2	106784789	106784790	Double	0	-
chr2	107089734	107089735	Double	0	+
chr2	109078606	109078607	Double	0	-
chr2	109398659	109398660	Double	0	+
chr2	112581503	112581504	Double	0	+
chr2	114507293	114507294	Double	0	-
chr2	114697756	114697757	Double	0	+
chr2	118515159	118515160	Double	0	+
chr2	118861570	118861571	Double	0	-
chr2	128043369	128043370	Double	0	+
chr2	128064883	128064884	Double	0	-
chr2	128079634	128079635	Double	0	+
chr2	128102645	128102646	Double	0	+
chr2	128103653	128103654	Double	0	-
chr2	128260421	128260422	Double	0	-
chr2	128261026	128261027	Double	0	-
chr2	128267310	128267311	Double	0	+
chr2	128279349	128279350	Double	0	+
chr2	128320469	128320470	Double	0	-
chr2	128343549	128343550	Double	0	-
chr2	128355903	128355904	Double	0	+
chr2	128501050	128501051	Double	0	-
chr2	128503352	128503353	Double	0	-
chr2	128523197	128523198	Double	0	+
chr2	128527224	128527225	Double	0	+
chr2	128639268	128639269	Double	0	+
chr2	128713884	128713885	Double	0	-
chr2	128734777	128734778	Double	0	-
chr2	128879338	128879339	Double	0	-
chr2	129239125	129239126	Double	0	+
chr2	129460932	129460933	Double	0	+
chr2	129490442	129490443	Double	0	+
chr2	130144519	130144520	Double	0	-
chr2	135695725	135695726	Double	0	+
chr2	135848468	135848469	Double	0	-
chr2	135913102	135913103	Double	0	-
chr2	136346643	136346644	Double	0	+
chr2	136722021	136722022	Double	0	+
chr2	143890465	143890466	Double	0	-
chr2	146005670	146005671	Double	0	+
chr2	146083984	146083985	Double	0	-
chr2	146290054	146290055	Double	0	+
chr2	148803868	148803869	Double	0	+
chr2	150944140	150944141	Double	0	-
chr2	152760960	152760961	Double	0	+
chr2	156145606	156145607	Double	0	+
chr2	158727126	158727127	Double	0	+
chr2	160269104	160269105	Double	0	-
chr2	165402260	165402261	Double	0	-
chr2	170804914	170804915	Double	0	-
chr2	171322262	171322263	Double	0	+
chr2	173966304	173966305	Double	0	-
chr2	173977978	173977979	Double	0	+
chr2	174814227	174814228	Double	0	+
chr2	175060534	175060535	Double	0	+
chr2	175701906	175701907	Double	0	+
chr2	175866087	175866088	Double	0	+
chr2	178586891	178586892	Double	0	+
chr2	182142734	182142735	Double	0	+
chr2	182157186	182157187	Double	0	+
chr2	182182424	182182425	Double	0	+
chr2	186253241	186253242	Double	0	-
chr2	190636688	190636689	Double	0	-
chr2	191178846	191178847	Double	0	+
chr2	191797742	191797743	Double	0	+
chr2	192175697	192175698	Double	0	+
chr2	194620097	194620098	Double	0	-
chr2	195392658	195392659	Double	0	-
chr2	197075053	197075054	Double	0	-
chr2	197163717	197163718	Double	0	+
chr2	197743104	197743105	Double	0	-
chr2	198720111	198720112	Double	0	+
chr2	198799582	198799583	Double	0	+
chr2	200040222	200040223	Double	0	-
chr2	201405235	201405236	Double	0	-
chr2	201914958	201914959	Double	0	+
chr2	201930123	201930124	Double	0	+
chr2	203537813	203537814	Double	0	+
chr2	203567564	203567565	Double	0	-
chr2	203956338	203956339	Double	0	-
chr2	203981067	203981068	Double	0	-
chr2	204574139	204574140	Double	0	-
chr2	206915836	206915837	Double	0	-
chr2	213202323	213202324	Double	0	+
chr2	214643410	214643411	Double	0	-
chr2	217173745	217173746	Double	0	+
chr2	224319084	224319085	Double	0	+
chr2	225372126	225372127	Double	0	-
chr2	228951038	228951039	Double	0	+
chr2	229018845	229018846	Double	0	+
chr2	229214620	229214621	Double	0	+
chr2	230675696	230675697	Double	0	-
chr2	230777137	230777138	Double	0	+
chr2	231241225	231241226	Double	0	-
chr2	231253453	231253454	Double	0	+
chr2	231643475	231643476	Double	0	-
chr2	232313201	232313202	Double	0	+
chr2	232858813	232858814	Double	0	+
chr2	232880458	232880459	Double	0	+
chr2	232927593	232927594	Double	0	-
chr2	232994459	232994460	Double	0	-
chr2	233027238	233027239	Double	0	+
chr2	233640446	233640447	Double	0	-
chr2	233643789	233643790	Double	0	-
chr2	233647412	233647413	Double	0	+
chr2	233681854	233681855	Double	0	-
chr2	234459448	234459449	Double	0	+
chr2	235151222	235151223	Double	0	+
chr2	235204325	235204326	Double	0	+
chr2	235222964	235222965	Double	0	+
chr2	235235669	235235670	Double	0	+
chr2	235297570	235297571	Double	0	+
chr2	238619173	238619174	Double	0	-
chr2	238622308	238622309	Double	0	-
chr2	239979476	239979477	Double	0	-
chr2	240329345	240329346	Double	0	+
chr2	240357274	240357275	Double	0	-
chr2	240535404	240535405	Double	0	-
chr2	240601249	240601250	Double	0	+
chr2	240615008	240615009	Double	0	+
chr2	240863552	240863553	Double	0	-
chr2	241128658	241128659	Double	0	+
chr2	241476821	241476822	Double	0	-
chr2	241982966	241982967	Double	0	-
chr2	242217657	242217658	Double	0	-
chr2	242220596	242220597	Double	0	+
chr2	242260811	242260812	Double	0	+
chr2	242270227	242270228	Double	0	+
chr2	242276932	242276933	Double	0	+
chr2	242282420	242282421	Double	0	-
chr2	242292376	242292377	Double	0	+
chr2	242363803	242363804	Double	0	-
chr2	242654032	242654033	Double	0	-
chr2	242724025	242724026	Double	0	+
chr2	242805160	242805161	Double	0	-
chr2	243033091	243033092	Double	0	+
chr2	243041585	243041586	Double	0	+
chr3	1541662	1541663	Double	0	+
chr3	6551405	6551406	Double	0	+
chr3	6955243	6955244	Double	0	+
chr3	7175593	7175594	Double	0	-
chr3	8389633	8389634	Double	0	-
chr3	8855871	8855872	Double	0	+
chr3	8943283	8943284	Double	0	-
chr3	12354840	12354841	Double	0	-
chr3	12383285	12383286	Double	0	+
chr3	12430288	12430289	Double	0	+
chr3	12634181	12634182	Double	0	+
chr3	12667010	12667011	Double	0	+
chr3	13294609	13294610	Double	0	-
chr3	14201410	14201411	Double	0	+
chr3	15003345	15003346	Double	0	+
chr3	15264567	15264568	Double	0	+
chr3	15811094	15811095	Double	0	-
chr3	16438136	16438137	Double	0	+
chr3	17464292	17464293	Double	0	-
chr3	17711283	17711284	Double	0	+
chr3	18447438	18447439	Double	0	+
chr3	18531440	18531441	Double	0	+
chr3	23227138	23227139	Double	0	-
chr3	23353744	23353745	Double	0	-
chr3	23420496	23420497	Double	0	-
chr3	27762652	27762653	Double	0	-
chr3	30420195	30420196	Double	0	-
chr3	32582404	32582405	Double	0	-
chr3	32582551	32582552	Double	0	-
chr3	35492947	35492948	Double	0	-
chr3	38283283	38283284	Double	0	+
chr3	39403436	39403437	Double	0	-
chr3	39939966	39939967	Double	0	+
chr3	41265440	41265441	Double	0	+
chr3	41742805	41742806	Double	0	-
chr3	45743620	45743621	Double	0	-
chr3	45750303	45750304	Double	0	+
chr3	45762122	45762123	Double	0	-
chr3	45764415	45764416	Double	0	-
chr3	46232319	46232320	Double	0	-
chr3	47107536	47107537	Double	0	+
chr3	47121392	47121393	Double	0	+
chr3	47133686	47133687	Double	0	-
chr3	47166528	47166529	Double	0	+
chr3	47195945	47195946	Double	0	+
chr3	47202808	47202809	Double	0	-
chr3	47424784	47424785	Double	0	-
chr3	47440747	47440748	Double	0	-
chr3	47691963	47691964	Double	0	-
chr3	47700210	47700211	Double	0	+
chr3	47705217	47705218	Double	0	+
chr3	47712857	47712858	Double	0	-
chr3	47731573	47731574	Double	0	-
chr3	47731939	47731940	Double	0	-
chr3	47918110	47918111	Double	0	+
chr3	47982046	47982047	Double	0	-
chr3	48071951	48071952	Double	0	+
chr3	48106601	48106602	Double	0	-
chr3	48287478	48287479	Double	0	-
chr3	48386440	48386441	Double	0	+
chr3	48435607	48435608	Double	0	+
chr3	48498240	48498241	Double	0	+
chr3	48734878	48734879	Double	0	-
chr3	48751596	48751597	Double	0	+
chr3	48877000	48877001	Double	0	+
chr3	48972457	48972458	Double	0	-
chr3	48986984	48986985	Double	0	+
chr3	48987436	48987437	Double	0	+
chr3	49002525	49002526	Double	0	-
chr3	49083191	49083192	Double	0	-
chr3	49103696	49103697	Double	0	+
chr3	49362893	49362894	Double	0	+
chr3	49514059	49514060	Double	0	-
chr3	49537503	49537504	Double	0	-
chr3	49544652	49544653	Double	0	-
chr3	49547253	49547254	Double	0	+
chr3	49549731	49549732	Double	0	-
chr3	49801621	49801622	Double	0	+
chr3	49813692	49813693	Double	0	+
chr3	49816125	49816126	Double	0	-
chr3	49954811	49954812	Double	0	-
chr3	50032898	50032899	Double	0	+
chr3	50054167	50054168	Double	0	-
chr3	50064722	50064723	Double	0	+
chr3	50133343	50133344	Double	0	-
chr3	50269625	50269626	Double	0	-
chr3	51031959	51031960	Double	0	+
chr3	51090819	51090820	Double	0	+
chr3	51654937	51654938	Double	0	+
chr3	51813192	51813193	Double	0	-
chr3	52301516	52301517	Double	0	+
chr3	52790450	52790451	Double	0	-
chr3	52798317	52798318	Double	0	-
chr3	52939408	52939409	Double	0	+
chr3	53003259	53003260	Double	0	+
chr3	53354761	53354762	Double	0	-
chr3	57299772	57299773	Double	0	+
chr3	57776658	57776659	Double	0	-
chr3	57779785	57779786	Double	0	+
chr3	59927657	59927658	Double	0	+
chr3	60225352	60225353	Double	0	+
chr3	67064078	67064079	Double	0	+
chr3	67739977	67739978	Double	0	-
chr3	71726226	71726227	Double	0	+
chr3	80929708	80929709	Double	0	-
chr3	81159701	81159702	Double	0	+
chr3	86356964	86356965	Double	0	+
chr3	86356982	86356983	Double	0	-
chr3	96985564	96985565	Double	0	+
chr3	97501422	97501423	Double	0	-
chr3	97510814	97510815	Double	0	+
chr3	101494415	101494416	Double	0	+
chr3	101801327	101801328	Double	0	-
chr3	102130570	102130571	Double	0	+
chr3	103330561	103330562	Double	0	-
chr3	105138981	105138982	Double	0	-
chr3	105387701	105387702	Double	0	+
chr3	107332781	107332782	Double	0	-
chr3	107344013	107344014	Double	0	-
chr3	107775283	107775284	Double	0	-
chr3	108406911	108406912	Double	0	+
chr3	109957965	109957966	Double	0	-
chr3	109975584	109975585	Double	0	+
chr3	110695915	110695916	Double	0	-
chr3	111258884	111258885	Double	0	+
chr3	111937959	111937960	Double	0	-
chr3	113101350	113101351	Double	0	+
chr3	113651766	113651767	Double	0	+
chr3	119739229	119739230	Double	0	+
chr3	121545446	121545447	Double	0	+
chr3	122526899	122526900	Double	0	-
chr3	123257935	123257936	Double	0	-
chr3	124950112	124950113	Double	0	+
chr3	125015482	125015483	Double	0	+
chr3	125761545	125761546	Double	0	+
chr3	126508226	126508227	Double	0	+
chr3	127914604	127914605	Double	0	+
chr3	128024483	128024484	Double	0	-
chr3	128450460	128450461	Double	0	+
chr3	128475204	128475205	Double	0	-
chr3	130658396	130658397	Double	0	-
chr3	133336880	133336881	Double	0	+
chr3	134212645	134212646	Double	0	-
chr3	135010310	135010311	Double	0	+
chr3	136120120	136120121	Double	0	+
chr3	137952326	137952327	Double	0	+
chr3	141351708	141351709	Double	0	+
chr3	141902129	141902130	Double	0	+
chr3	143356959	143356960	Double	0	+
chr3	151995514	151995515	Double	0	-
chr3	152047768	152047769	Double	0	+
chr3	155952904	155952905	Double	0	+
chr3	157900939	157900940	Double	0	+
chr3	158013602	158013603	Double	0	-
chr3	158015748	158015749	Double	0	-
chr3	160031636	160031637	Double	0	-
chr3	165092411	165092412	Double	0	-
chr3	165368964	165368965	Double	0	+
chr3	165545388	165545389	Double	0	+
chr3	166131056	166131057	Double	0	-
chr3	168007329	168007330	Double	0	+
chr3	169214808	169214809	Double	0	+
chr3	169857415	169857416	Double	0	+
chr3	174984973	174984974	Double	0	+
chr3	176778353	176778354	Double	0	+
chr3	176779630	176779631	Double	0	+
chr3	178876872	178876873	Double	0	+
chr3	178940057	178940058	Double	0	+
chr3	179091311	179091312	Double	0	-
chr3	179136521	179136522	Double	0	+
chr3	184665251	184665252	Double	0	+
chr3	184691902	184691903	Double	0	+
chr3	193353487	193353488	Double	0	-
chr3	195110543	195110544	Double	0	+
chr3	196358360	196358361	Double	0	+
chr3	196371283	196371284	Double	0	-
chr3	196531925	196531926	Double	0	-
chr3	196646532	196646533	Double	0	-
chr3	196898918	196898919	Double	0	+
chr3	196924171	196924172	Double	0	-
chr3	196995242	196995243	Double	0	+
chr3	197016356	197016357	Double	0	-
chr3	197352312	197352313	Double	0	+
chr3	197554651	197554652	Double	0	-
chr3	197576359	197576360	Double	0	+
chr4	204561	204562	Double	0	-
chr4	719094	719095	Double	0	-
chr4	1177205	1177206	Double	0	+
chr4	1183009	1183010	Double	0	-
chr4	1710055	1710056	Double	0	-
chr4	1891075	1891076	Double	0	+
chr4	1893943	1893944	Double	0	-
chr4	1997241	1997242	Double	0	+
chr4	1998640	1998641	Double	0	-
chr4	2239099	2239100	Double	0	+
chr4	2485223	2485224	Double	0	-
chr4	2555253	2555254	Double	0	+
chr4	2863992	2863993	Double	0	+
chr4	2873657	2873658	Double	0	+
chr4	2900605	2900606	Double	0	-
chr4	3100891	3100892	Double	0	-
chr4	4508071	4508072	Double	0	-
chr4	8198210	8198211	Double	0	+
chr4	8226618	8226619	Double	0	-
chr4	9823640	9823641	Double	0	+
chr4	9841594	9841595	Double	0	-
chr4	10895938	10895939	Double	0	+
chr4	11037768	11037769	Double	0	-
chr4	12712346	12712347	Double	0	+
chr4	15778241	15778242	Double	0	-
chr4	23180007	23180008	Double	0	+
chr4	29463081	29463082	Double	0	+
chr4	39026508	39026509	Double	0	+
chr4	39101004	39101005	Double	0	-
chr4	39743825	39743826	Double	0	-
chr4	40085290	40085291	Double	0	+
chr4	40115308	40115309	Double	0	+
chr4	40170370	40170371	Double	0	+
chr4	40242161	40242162	Double	0	-
chr4	40257286	40257287	Double	0	-
chr4	40317850	40317851	Double	0	-
chr4	42089431	42089432	Double	0	-
chr4	42551215	42551216	Double	0	+
chr4	48361584	48361585	Double	0	-
chr4	48436040	48436041	Double	0	+
chr4	48611978	48611979	Double	0	+
chr4	48700750	48700751	Double	0	-
chr4	57338789	57338790	Double	0	+
chr4	57351459	57351460	Double	0	+
chr4	68916516	68916517	Double	0	+
chr4	69083123	69083124	Double	0	+
chr4	71819146	71819147	Double	0	-
chr4	74043407	74043408	Double	0	+
chr4	74698079	74698080	Double	0	-
chr4	74957778	74957779	Double	0	-
chr4	76593269	76593270	Double	0	+
chr4	77982613	77982614	Double	0	-
chr4	78724195	78724196	Double	0	+
chr4	78849916	78849917	Double	0	-
chr4	79976721	79976722	Double	0	+
chr4	80400213	80400214	Double	0	-
chr4	80680181	80680182	Double	0	+
chr4	83899039	83899040	Double	0	+
chr4	87876363	87876364	Double	0	+
chr4	87998570	87998571	Double	0	+
chr4	88006235	88006236	Double	0	-
chr4	95173709	95173710	Double	0	-
chr4	97554460	97554461	Double	0	+
chr4	99008544	99008545	Double	0	+
chr4	99211958	99211959	Double	0	-
chr4	99213762	99213763	Double	0	+
chr4	99269157	99269158	Double	0	-
chr4	100848108	100848109	Double	0	+
chr4	103600212	103600213	Double	0	-
chr4	103785514	103785515	Double	0	+
chr4	104045095	104045096	Double	0	+
chr4	106337967	106337968	Double	0	+
chr4	106367853	106367854	Double	0	+
chr4	108345878	108345879	Double	0	+
chr4	108604154	108604155	Double	0	-
chr4	109115893	109115894	Double	0	-
chr4	109132896	109132897	Double	0	+
chr4	109195645	109195646	Double	0	-
chr4	109402296	109402297	Double	0	+
chr4	110572293	110572294	Double	0	-
chr4	111058554	111058555	Double	0	+
chr4	112788444	112788445	Double	0	-
chr4	114470805	114470806	Double	0	+
chr4	115382724	115382725	Double	0	-
chr4	117450554	117450555	Double	0	-
chr4	118472903	118472904	Double	0	-
chr4	119679719	119679720	Double	0	+
chr4	120470575	120470576	Double	0	-
chr4	125017109	125017110	Double	0	+
chr4	125562070	125562071	Double	0	+
chr4	125809388	125809389	Double	0	-
chr4	132638706	132638707	Double	0	+
chr4	134806236	134806237	Double	0	+
chr4	137195266	137195267	Double	0	+
chr4	137571931	137571932	Double	0	+
chr4	140285748	140285749	Double	0	+
chr4	157509497	157509498	Double	0	-
chr4	157621673	157621674	Double	0	-
chr4	157768959	157768960	Double	0	+
chr4	157788591	157788592	Double	0	+
chr4	160115517	160115518	Double	0	-
chr4	161316345	161316346	Double	0	-
chr4	163550954	163550955	Double	0	-
chr4	169394334	169394335	Double	0	+
chr4	169406539	169406540	Double	0	+
chr4	170445889	170445890	Double	0	-
chr4	186140914	186140915	Double	0	-
chr4	186286292	186286293	Double	0	-
chr4	187917262	187917263	Double	0	-
chr5	281222	281223	Double	0	+
chr5	411072	411073	Double	0	-
chr5	805787	805788	Double	0	+
chr5	984375	984376	Double	0	+
chr5	992256	992257	Double	0	-
chr5	1223756	1223757	Double	0	+
chr5	1308046	1308047	Double	0	+
chr5	1348529	1348530	Double	0	+
chr5	1617794	1617795	Double	0	+
chr5	3704284	3704285	Double	0	+
chr5	3971938	3971939	Double	0	-
chr5	3977782	3977783	Double	0	-
chr5	4161094	4161095	Double	0	+
chr5	14668866	14668867	Double	0	-
chr5	28222980	28222981	Double	0	+
chr5	34173199	34173200	Double	0	+
chr5	34200067	34200068	Double	0	-
chr5	36134104	36134105	Double	0	+
chr5	36210432	36210433	Double	0	-
chr5	37025469	37025470	Double	0	+
chr5	37146972	37146973	Double	0	-
chr5	37627591	37627592	Double	0	+
chr5	37708838	37708839	Double	0	+
chr5	37963354	37963355	Double	0	+
chr5	38062016	38062017	Double	0	-
chr5	38992605	38992606	Double	0	-
chr5	39061154	39061155	Double	0	-
chr5	49710889	49710890	Double	0	-
chr5	51000108	51000109	Double	0	-
chr5	52023765	52023766	Double	0	-
chr5	65477889	65477890	Double	0	+
chr5	68610445	68610446	Double	0	-
chr5	74127522	74127523	Double	0	-
chr5	74500086	74500087	Double	0	+
chr5	74507475	74507476	Double	0	-
chr5	74691750	74691751	Double	0	+
chr5	74745621	74745622	Double	0	+
chr5	74826902	74826903	Double	0	+
chr5	77328699	77328700	Double	0	+
chr5	78940805	78940806	Double	0	+
chr5	78943321	78943322	Double	0	+
chr5	80833040	80833041	Double	0	+
chr5	80872746	80872747	Double	0	+
chr5	80967787	80967788	Double	0	-
chr5	85155234	85155235	Double	0	-
chr5	85325502	85325503	Double	0	+
chr5	88411299	88411300	Double	0	+
chr5	88836013	88836014	Double	0	-
chr5	90215693	90215694	Double	0	-
chr5	90586131	90586132	Double	0	-
chr5	91698414	91698415	Double	0	-
chr5	91840425	91840426	Double	0	+
chr5	93245709	93245710	Double	0	-
chr5	93917812	93917813	Double	0	+
chr5	100278036	100278037	Double	0	-
chr5	102098369	102098370	Double	0	+
chr5	102458366	102458367	Double	0	-
chr5	102499276	102499277	Double	0	+
chr5	107632006	107632007	Double	0	+
chr5	109038803	109038804	Double	0	-
chr5	109060928	109060929	Double	0	-
chr5	109831613	109831614	Double	0	+
chr5	110535439	110535440	Double	0	-
chr5	112869310	112869311	Double	0	+
chr5	117349849	117349850	Double	0	+
chr5	117702168	117702169	Double	0	-
chr5	118513101	118513102	Double	0	+
chr5	118518547	118518548	Double	0	+
chr5	122153363	122153364	Double	0	-
chr5	125474033	125474034	Double	0	+
chr5	130528121	130528122	Double	0	+
chr5	130785920	130785921	Double	0	+
chr5	130873932	130873933	Double	0	-
chr5	131741779	131741780	Double	0	-
chr5	131771994	131771995	Double	0	+
chr5	131925846	131925847	Double	0	-
chr5	131951767	131951768	Double	0	+
chr5	132050988	132050989	Double	0	+
chr5	132053988	132053989	Double	0	-
chr5	133402209	133402210	Double	0	+
chr5	134008711	134008712	Double	0	+
chr5	134027395	134027396	Double	0	-
chr5	137324402	137324403	Double	0	+
chr5	137324986	137324987	Double	0	-
chr5	137335522	137335523	Double	0	+
chr5	137875922	137875923	Double	0	-
chr5	138667398	138667399	Double	0	-
chr5	139501686	139501687	Double	0	-
chr5	139650287	139650288	Double	0	-
chr5	139673967	139673968	Double	0	+
chr5	139841961	139841962	Double	0	-
chr5	139854555	139854556	Double	0	-
chr5	140992513	140992514	Double	0	-
chr5	141378532	141378533	Double	0	+
chr5	142982852	142982853	Double	0	+
chr5	148899852	148899853	Double	0	-
chr5	150629927	150629928	Double	0	+
chr5	151541381	151541382	Double	0	+
chr5	154255425	154255426	Double	0	+
chr5	158620031	158620032	Double	0	-
chr5	159857356	159857357	Double	0	-
chr5	160761133	160761134	Double	0	+
chr5	167791505	167791506	Double	0	+
chr5	169675164	169675165	Double	0	-
chr5	171397360	171397361	Double	0	-
chr5	171432094	171432095	Double	0	-
chr5	175667643	175667644	Double	0	-
chr5	175924415	175924416	Double	0	+
chr5	175930010	175930011	Double	0	+
chr5	176354248	176354249	Double	0	-
chr5	176407424	176407425	Double	0	-
chr5	176434599	176434600	Double	0	-
chr5	176591017	176591018	Double	0	-
chr5	176651404	176651405	Double	0	-
chr5	176653931	176653932	Double	0	+
chr5	176660105	176660106	Double	0	-
chr5	176773499	176773500	Double	0	-
chr5	176976744	176976745	Double	0	-
chr5	177087225	177087226	Double	0	+
chr5	177089315	177089316	Double	0	-
chr5	177381101	177381102	Double	0	+
chr5	178038269	178038270	Double	0	-
chr5	178041349	178041350	Double	0	-
chr5	178291022	178291023	Double	0	-
chr5	178315649	178315650	Double	0	+
chr5	179012097	179012098	Double	0	+
chr5	179139340	179139341	Double	0	-
chr5	179144962	179144963	Double	0	-
chr5	179161307	179161308	Double	0	-
chr5	179161561	179161562	Double	0	+
chr5	179175033	179175034	Double	0	+
chr5	179180370	179180371	Double	0	-
chr5	179973667	179973668	Double	0	-
chr5	179973932	179973933	Double	0	-
chr5	179983365	179983366	Double	0	-
chr5	179998008	179998009	Double	0	-
chr5	180278721	180278722	Double	0	-
chr5	180278794	180278795	Double	0	-
chr5	180702036	180702037	Double	0	+
chr6	479223	479224	Double	0	+
chr6	1939158	1939159	Double	0	-
chr6	2025241	2025242	Double	0	+
chr6	3140086	3140087	Double	0	+
chr6	4919197	4919198	Double	0	-
chr6	5509223	5509224	Double	0	-
chr6	5564988	5564989	Double	0	+
chr6	6577848	6577849	Double	0	-
chr6	7523982	7523983	Double	0	+
chr6	8770885	8770886	Double	0	+
chr6	10732038	10732039	Double	0	+
chr6	10887856	10887857	Double	0	-
chr6	14194264	14194265	Double	0	+
chr6	14872122	14872123	Double	0	-
chr6	15584668	15584669	Double	0	+
chr6	17691570	17691571	Double	0	+
chr6	18241678	18241679	Double	0	-
chr6	20710344	20710345	Double	0	-
chr6	20995100	20995101	Double	0	-
chr6	21120833	21120834	Double	0	-
chr6	21321808	21321809	Double	0	-
chr6	21822788	21822789	Double	0	+
chr6	21900740	21900741	Double	0	-
chr6	22006685	22006686	Double	0	-
chr6	22052202	22052203	Double	0	-
chr6	22090206	22090207	Double	0	-
chr6	22110732	22110733	Double	0	+
chr6	22396282	22396283	Double	0	-
chr6	22734716	22734717	Double	0	-
chr6	22791870	22791871	Double	0	-
chr6	23397874	23397875	Double	0	+
chr6	24784998	24784999	Double	0	+
chr6	26122185	26122186	Double	0	+
chr6	26556773	26556774	Double	0	+
chr6	27559593	27559594	Double	0	+
chr6	27883088	27883089	Double	0	-
chr6	27883090	27883091	Double	0	-
chr6	28117362	28117363	Double	0	+
chr6	28863999	28864000	Double	0	+
chr6	28870921	28870922	Double	0	+
chr6	30093022	30093023	Double	0	+
chr6	30179275	30179276	Double	0	+
chr6	30288150	30288151	Double	0	-
chr6	30508361	30508362	Double	0	+
chr6	30516417	30516418	Double	0	-
chr6	30596916	30596917	Double	0	-
chr6	30669168	30669169	Double	0	+
chr6	30682834	30682835	Double	0	-
chr6	30800780	30800781	Double	0	-
chr6	30892788	30892789	Double	0	-
chr6	31389719	31389720	Double	0	+
chr6	31499828	31499829	Double	0	-
chr6	31529902	31529903	Double	0	+
chr6	31531862	31531863	Double	0	+
chr6	31559063	31559064	Double	0	-
chr6	31615431	31615432	Double	0	+
chr6	31663978	31663979	Double	0	+
chr6	31709772	31709773	Double	0	-
chr6	31729989	31729990	Double	0	+
chr6	31760098	31760099	Double	0	-
chr6	31776424	31776425	Double	0	+
chr6	31860626	31860627	Double	0	+
chr6	31862553	31862554	Double	0	+
chr6	32088994	32088995	Double	0	+
chr6	32151725	32151726	Double	0	-
chr6	32655282	32655283	Double	0	+
chr6	32791762	32791763	Double	0	+
chr6	32866523	32866524	Double	0	-
chr6	32867220	32867221	Double	0	-
chr6	32869833	32869834	Double	0	-
chr6	32870502	32870503	Double	0	+
chr6	32888221	32888222	Double	0	+
chr6	33222396	33222397	Double	0	+
chr6	33228865	33228866	Double	0	-
chr6	33237795	33237796	Double	0	-
chr6	33275106	33275107	Double	0	+
chr6	33330653	33330654	Double	0	-
chr6	33366479	33366480	Double	0	+
chr6	33366869	33366870	Double	0	+
chr6	33366976	33366977	Double	0	+
chr6	33535713	33535714	Double	0	-
chr6	33622504	33622505	Double	0	-
chr6	34284364	34284365	Double	0	-
chr6	34286945	34286946	Double	0	+
chr6	34299542	34299543	Double	0	-
chr6	34353327	34353328	Double	0	-
chr6	34637784	34637785	Double	0	-
chr6	34640062	34640063	Double	0	-
chr6	35218640	35218641	Double	0	+
chr6	35276766	35276767	Double	0	+
chr6	35568058	35568059	Double	0	+
chr6	35615239	35615240	Double	0	-
chr6	35638927	35638928	Double	0	-
chr6	35649917	35649918	Double	0	-
chr6	35651665	35651666	Double	0	-
chr6	35834390	35834391	Double	0	-
chr6	35834761	35834762	Double	0	-
chr6	35839427	35839428	Double	0	+
chr6	35849635	35849636	Double	0	-
chr6	36009583	36009584	Double	0	+
chr6	36022626	36022627	Double	0	-
chr6	36466262	36466263	Double	0	-
chr6	36659883	36659884	Double	0	+
chr6	36866643	36866644	Double	0	-
chr6	36870478	36870479	Double	0	+
chr6	37873759	37873760	Double	0	-
chr6	37905202	37905203	Double	0	+
chr6	37960988	37960989	Double	0	+
chr6	37961735	37961736	Double	0	-
chr6	38376751	38376752	Double	0	+
chr6	38546890	38546891	Double	0	-
chr6	41049648	41049649	Double	0	+
chr6	41294671	41294672	Double	0	+
chr6	41841299	41841300	Double	0	-
chr6	41872398	41872399	Double	0	-
chr6	41919150	41919151	Double	0	+
chr6	41952504	41952505	Double	0	-
chr6	41961062	41961063	Double	0	-
chr6	41961885	41961886	Double	0	-
chr6	41973850	41973851	Double	0	+
chr6	42459928	42459929	Double	0	+
chr6	42523637	42523638	Double	0	+
chr6	42545212	42545213	Double	0	-
chr6	42553242	42553243	Double	0	-
chr6	42555066	42555067	Double	0	-
chr6	42568343	42568344	Double	0	-
chr6	42574290	42574291	Double	0	-
chr6	42580630	42580631	Double	0	-
chr6	42585026	42585027	Double	0	+
chr6	42609409	42609410	Double	0	-
chr6	42617461	42617462	Double	0	-
chr6	42765118	42765119	Double	0	+
chr6	42790069	42790070	Double	0	-
chr6	42805027	42805028	Double	0	+
chr6	42824786	42824787	Double	0	+
chr6	42891828	42891829	Double	0	-
chr6	42904214	42904215	Double	0	+
chr6	43177479	43177480	Double	0	-
chr6	43205351	43205352	Double	0	-
chr6	43322035	43322036	Double	0	-
chr6	43505615	43505616	Double	0	+
chr6	43567088	43567089	Double	0	+
chr6	43622664	43622665	Double	0	-
chr6	44374819	44374820	Double	0	+
chr6	45158503	45158504	Double	0	+
chr6	45231987	45231988	Double	0	-
chr6	45309493	45309494	Double	0	-
chr6	45334074	45334075	Double	0	-
chr6	47096463	47096464	Double	0	+
chr6	52303676	52303677	Double	0	+
chr6	52325172	52325173	Double	0	-
chr6	57308019	57308020	Double	0	+
chr6	64385993	64385994	Double	0	-
chr6	74230749	74230750	Double	0	+
chr6	74230750	74230751	Double	0	+
chr6	74230752	74230753	Double	0	+
chr6	74230786	74230787	Double	0	-
chr6	74230794	74230795	Double	0	-
chr6	74230801	74230802	Double	0	-
chr6	74230806	74230807	Double	0	+
chr6	74230807	74230808	Double	0	+
chr6	74230840	74230841	Double	0	-
chr6	74230845	74230846	Double	0	-
chr6	74230847	74230848	Double	0	-
chr6	74230893	74230894	Double	0	-
chr6	74230904	74230905	Double	0	-
chr6	74230927	74230928	Double	0	-
chr6	74545265	74545266	Double	0	+
chr6	79592904	79592905	Double	0	-
chr6	79611035	79611036	Double	0	-
chr6	79725316	79725317	Double	0	+
chr6	80652142	80652143	Double	0	+
chr6	88411975	88411976	Double	0	-
chr6	103119997	103119998	Double	0	+
chr6	106763904	106763905	Double	0	+
chr6	109327956	109327957	Double	0	-
chr6	109483166	109483167	Double	0	+
chr6	110086672	110086673	Double	0	+
chr6	110951289	110951290	Double	0	-
chr6	111068573	111068574	Double	0	-
chr6	117017806	117017807	Double	0	+
chr6	117893405	117893406	Double	0	+
chr6	121627194	121627195	Double	0	+
chr6	128130176	128130177	Double	0	-
chr6	135345998	135345999	Double	0	-
chr6	135608324	135608325	Double	0	-
chr6	135716170	135716171	Double	0	+
chr6	135716368	135716369	Double	0	-
chr6	141787350	141787351	Double	0	-
chr6	142541355	142541356	Double	0	-
chr6	144940310	144940311	Double	0	-
chr6	149462864	149462865	Double	0	+
chr6	149662912	149662913	Double	0	-
chr6	150784845	150784846	Double	0	+
chr6	150957816	150957817	Double	0	+
chr6	150970346	150970347	Double	0	+
chr6	155116737	155116738	Double	0	+
chr6	155151741	155151742	Double	0	+
chr6	157860157	157860158	Double	0	-
chr6	159437223	159437224	Double	0	+
chr6	160398497	160398498	Double	0	+
chr6	163941342	163941343	Double	0	+
chr6	163962164	163962165	Double	0	-
chr6	169980673	169980674	Double	0	+
chr6	170108981	170108982	Double	0	-
chr6	170876130	170876131	Double	0	+
chr7	1558630	1558631	Double	0	+
chr7	1561373	1561374	Double	0	-
chr7	2821889	2821890	Double	0	-
chr7	2823670	2823671	Double	0	+
chr7	5770181	5770182	Double	0	-
chr7	5783095	5783096	Double	0	-
chr7	5800898	5800899	Double	0	-
chr7	6776470	6776471	Double	0	+
chr7	7278361	7278362	Double	0	-
chr7	7719818	7719819	Double	0	+
chr7	7730344	7730345	Double	0	-
chr7	8002227	8002228	Double	0	+
chr7	11104654	11104655	Double	0	+
chr7	13832859	13832860	Double	0	+
chr7	13975527	13975528	Double	0	+
chr7	19750678	19750679	Double	0	-
chr7	21367820	21367821	Double	0	+
chr7	22350564	22350565	Double	0	-
chr7	22989883	22989884	Double	0	+
chr7	22989887	22989888	Double	0	-
chr7	23551937	23551938	Double	0	+
chr7	23961785	23961786	Double	0	-
chr7	24029635	24029636	Double	0	+
chr7	24050636	24050637	Double	0	+
chr7	24085870	24085871	Double	0	+
chr7	24226058	24226059	Double	0	-
chr7	24265406	24265407	Double	0	-
chr7	24636973	24636974	Double	0	-
chr7	26251398	26251399	Double	0	-
chr7	29183598	29183599	Double	0	+
chr7	29759146	29759147	Double	0	-
chr7	29965939	29965940	Double	0	-
chr7	30044015	30044016	Double	0	-
chr7	30114704	30114705	Double	0	-
chr7	30342580	30342581	Double	0	-
chr7	30355411	30355412	Double	0	+
chr7	30368374	30368375	Double	0	-
chr7	30407270	30407271	Double	0	-
chr7	30627244	30627245	Double	0	+
chr7	32568646	32568647	Double	0	-
chr7	32645576	32645577	Double	0	-
chr7	35881027	35881028	Double	0	-
chr7	40010981	40010982	Double	0	+
chr7	40035671	40035672	Double	0	-
chr7	43704918	43704919	Double	0	-
chr7	43936980	43936981	Double	0	-
chr7	44108952	44108953	Double	0	-
chr7	44135720	44135721	Double	0	+
chr7	44139377	44139378	Double	0	-
chr7	44491385	44491386	Double	0	-
chr7	44494662	44494663	Double	0	+
chr7	44506245	44506246	Double	0	-
chr7	44919129	44919130	Double	0	+
chr7	45060401	45060402	Double	0	+
chr7	46050136	46050137	Double	0	+
chr7	50154880	50154881	Double	0	+
chr7	50155748	50155749	Double	0	+
chr7	50198278	50198279	Double	0	-
chr7	50299989	50299990	Double	0	+
chr7	55956931	55956932	Double	0	+
chr7	64790662	64790663	Double	0	+
chr7	65916112	65916113	Double	0	+
chr7	66477544	66477545	Double	0	-
chr7	69087704	69087705	Double	0	-
chr7	69503289	69503290	Double	0	-
chr7	71736375	71736376	Double	0	+
chr7	72306305	72306306	Double	0	-
chr7	72963821	72963822	Double	0	-
chr7	72964940	72964941	Double	0	+
chr7	73583896	73583897	Double	0	+
chr7	74130587	74130588	Double	0	-
chr7	74138725	74138726	Double	0	+
chr7	75967589	75967590	Double	0	-
chr7	76216448	76216449	Double	0	-
chr7	77002330	77002331	Double	0	-
chr7	77329659	77329660	Double	0	+
chr7	77476934	77476935	Double	0	-
chr7	77500181	77500182	Double	0	+
chr7	87609201	87609202	Double	0	-
chr7	91845589	91845590	Double	0	+
chr7	96770884	96770885	Double	0	+
chr7	97778679	97778680	Double	0	+
chr7	97917128	97917129	Double	0	+
chr7	98006396	98006397	Double	0	-
chr7	98713287	98713288	Double	0	+
chr7	98732804	98732805	Double	0	-
chr7	99120673	99120674	Double	0	+
chr7	99269312	99269313	Double	0	+
chr7	99302658	99302659	Double	0	+
chr7	99655518	99655519	Double	0	-
chr7	99740653	99740654	Double	0	+
chr7	99785892	99785893	Double	0	-
chr7	99790508	99790509	Double	0	+
chr7	99791714	99791715	Double	0	+
chr7	99804911	99804912	Double	0	+
chr7	99867123	99867124	Double	0	-
chr7	99924687	99924688	Double	0	+
chr7	99936324	99936325	Double	0	+
chr7	100037680	100037681	Double	0	-
chr7	100270655	100270656	Double	0	+
chr7	100301403	100301404	Double	0	-
chr7	101482763	101482764	Double	0	+
chr7	101969245	101969246	Double	0	-
chr7	104687335	104687336	Double	0	-
chr7	104735606	104735607	Double	0	-
chr7	104870018	104870019	Double	0	+
chr7	104877182	104877183	Double	0	-
chr7	104896028	104896029	Double	0	-
chr7	104904945	104904946	Double	0	-
chr7	104928835	104928836	Double	0	+
chr7	104937013	104937014	Double	0	+
chr7	104951199	104951200	Double	0	+
chr7	107124016	107124017	Double	0	-
chr7	117124681	117124682	Double	0	-
chr7	117151894	117151895	Double	0	+
chr7	117161057	117161058	Double	0	+
chr7	119027075	119027076	Double	0	-
chr7	123365061	123365062	Double	0	+
chr7	126339101	126339102	Double	0	+
chr7	128226321	128226322	Double	0	+
chr7	128651552	128651553	Double	0	+
chr7	129068277	129068278	Double	0	-
chr7	129489776	129489777	Double	0	+
chr7	129493081	129493082	Double	0	-
chr7	129539462	129539463	Double	0	+
chr7	130051921	130051922	Double	0	+
chr7	131090432	131090433	Double	0	-
chr7	132628378	132628379	Double	0	+
chr7	133034767	133034768	Double	0	-
chr7	133204800	133204801	Double	0	-
chr7	133314142	133314143	Double	0	-
chr7	133319104	133319105	Double	0	+
chr7	135111952	135111953	Double	0	+
chr7	139339482	139339483	Double	0	+
chr7	139442712	139442713	Double	0	+
chr7	140431296	140431297	Double	0	-
chr7	140561891	140561892	Double	0	-
chr7	142249273	142249274	Double	0	-
chr7	142262661	142262662	Double	0	-
chr7	142359494	142359495	Double	0	+
chr7	142375544	142375545	Double	0	-
chr7	142386210	142386211	Double	0	+
chr7	142414962	142414963	Double	0	-
chr7	142427690	142427691	Double	0	+
chr7	142514090	142514091	Double	0	-
chr7	142517339	142517340	Double	0	-
chr7	142520417	142520418	Double	0	+
chr7	142525709	142525710	Double	0	+
chr7	142530546	142530547	Double	0	-
chr7	142533372	142533373	Double	0	+
chr7	142537065	142537066	Double	0	+
chr7	142538599	142538600	Double	0	+
chr7	142543577	142543578	Double	0	-
chr7	142545186	142545187	Double	0	-
chr7	142557478	142557479	Double	0	+
chr7	142601563	142601564	Double	0	+
chr7	142688194	142688195	Double	0	-
chr7	142871221	142871222	Double	0	+
chr7	142968312	142968313	Double	0	-
chr7	142978868	142978869	Double	0	-
chr7	148778196	148778197	Double	0	+
chr7	148949227	148949228	Double	0	+
chr7	149013995	149013996	Double	0	+
chr7	149181421	149181422	Double	0	+
chr7	149997799	149997800	Double	0	+
chr7	150361871	150361872	Double	0	-
chr7	150397159	150397160	Double	0	+
chr7	151044174	151044175	Double	0	+
chr7	151958064	151958065	Double	0	-
chr7	152090679	152090680	Double	0	+
chr7	152095848	152095849	Double	0	-
chr7	154834552	154834553	Double	0	+
chr7	155474081	155474082	Double	0	+
chr7	155491823	155491824	Double	0	+
chr7	155498051	155498052	Double	0	+
chr7	155513169	155513170	Double	0	+
chr7	156639525	156639526	Double	0	-
chr7	156677740	156677741	Double	0	-
chr7	156998698	156998699	Double	0	+
chr7	157457949	157457950	Double	0	+
chr7	158445298	158445299	Double	0	+
chr7	158494661	158494662	Double	0	-
chr7	158613000	158613001	Double	0	+
chr7	158840706	158840707	Double	0	+
chr7	158848043	158848044	Double	0	-
chr7	159013753	159013754	Double	0	+
chr7	159036231	159036232	Double	0	+
chr7	159067793	159067794	Double	0	+
chr7	159069405	159069406	Double	0	+
chr7	159071985	159071986	Double	0	+
chr8	616305	616306	Double	0	+
chr8	2048618	2048619	Double	0	-
chr8	2054468	2054469	Double	0	+
chr8	6352992	6352993	Double	0	+
chr8	9435993	9435994	Double	0	-
chr8	17790345	17790346	Double	0	+
chr8	20274845	20274846	Double	0	+
chr8	21954578	21954579	Double	0	+
chr8	22350667	22350668	Double	0	-
chr8	23138017	23138018	Double	0	+
chr8	25195592	25195593	Double	0	+
chr8	25305780	25305781	Double	0	+
chr8	27680575	27680576	Double	0	+
chr8	28760868	28760869	Double	0	-
chr8	30508815	30508816	Double	0	+
chr8	31207314	31207315	Double	0	-
chr8	37972397	37972398	Double	0	+
chr8	38942049	38942050	Double	0	-
chr8	43092879	43092880	Double	0	+
chr8	43092912	43092913	Double	0	+
chr8	43096710	43096711	Double	0	-
chr8	43096917	43096918	Double	0	-
chr8	48503218	48503219	Double	0	-
chr8	54735795	54735796	Double	0	+
chr8	57116889	57116890	Double	0	+
chr8	59867746	59867747	Double	0	-
chr8	60221566	60221567	Double	0	+
chr8	60485285	60485286	Double	0	-
chr8	60490650	60490651	Double	0	+
chr8	60504194	60504195	Double	0	-
chr8	60508278	60508279	Double	0	-
chr8	64120855	64120856	Double	0	-
chr8	66875260	66875261	Double	0	+
chr8	68247327	68247328	Double	0	-
chr8	71224900	71224901	Double	0	+
chr8	71281236	71281237	Double	0	-
chr8	74731334	74731335	Double	0	-
chr8	80817132	80817133	Double	0	-
chr8	80882288	80882289	Double	0	-
chr8	81427065	81427066	Double	0	-
chr8	87381893	87381894	Double	0	-
chr8	93604859	93604860	Double	0	+
chr8	95439663	95439664	Double	0	-
chr8	95849758	95849759	Double	0	+
chr8	96204191	96204192	Double	0	-
chr8	96209753	96209754	Double	0	+
chr8	100092925	100092926	Double	0	+
chr8	101307635	101307636	Double	0	+
chr8	101929200	101929201	Double	0	-
chr8	101951115	101951116	Double	0	+
chr8	101960260	101960261	Double	0	+
chr8	102016110	102016111	Double	0	-
chr8	105520096	105520097	Double	0	-
chr8	109575212	109575213	Double	0	-
chr8	114778087	114778088	Double	0	+
chr8	121074964	121074965	Double	0	-
chr8	124279117	124279118	Double	0	+
chr8	124358598	124358599	Double	0	-
chr8	126026189	126026190	Double	0	+
chr8	129280427	129280428	Double	0	-
chr8	129409315	129409316	Double	0	+
chr8	129557561	129557562	Double	0	+
chr8	129883452	129883453	Double	0	-
chr8	129954271	129954272	Double	0	-
chr8	130227242	130227243	Double	0	+
chr8	130431333	130431334	Double	0	+
chr8	131263718	131263719	Double	0	+
chr8	132981737	132981738	Double	0	-
chr8	133805321	133805322	Double	0	-
chr8	133805545	133805546	Double	0	+
chr8	134285409	134285410	Double	0	+
chr8	135840595	135840596	Double	0	+
chr8	135868997	135868998	Double	0	+
chr8	143918580	143918581	Double	0	+
chr8	143941114	143941115	Double	0	+
chr8	144428230	144428231	Double	0	-
chr8	144433781	144433782	Double	0	+
chr8	144437971	144437972	Double	0	+
chr8	144438650	144438651	Double	0	-
chr8	144540646	144540647	Double	0	-
chr8	144722645	144722646	Double	0	+
chr8	145043186	145043187	Double	0	-
chr8	145129326	145129327	Double	0	+
chr8	145147500	145147501	Double	0	+
chr8	145148343	145148344	Double	0	+
chr8	145217623	145217624	Double	0	-
chr8	145231552	145231553	Double	0	-
chr8	145245746	145245747	Double	0	-
chr8	145259814	145259815	Double	0	+
chr8	145284988	145284989	Double	0	-
chr8	145507073	145507074	Double	0	-
chr8	145517114	145517115	Double	0	-
chr8	145518963	145518964	Double	0	-
chr8	145521958	145521959	Double	0	+
chr8	145521981	145521982	Double	0	+
chr8	145522748	145522749	Double	0	-
chr8	145523569	145523570	Double	0	+
chr8	145528348	145528349	Double	0	+
chr8	145528596	145528597	Double	0	-
chr8	145529914	145529915	Double	0	-
chr8	145529999	145530000	Double	0	-
chr8	145530715	145530716	Double	0	+
chr8	145532082	145532083	Double	0	+
chr8	145599109	145599110	Double	0	-
chr8	145600565	145600566	Double	0	-
chr8	145612094	145612095	Double	0	-
chr8	145623523	145623524	Double	0	-
chr8	145623688	145623689	Double	0	+
chr8	145629747	145629748	Double	0	+
chr8	145634095	145634096	Double	0	-
chr8	145644861	145644862	Double	0	+
chr8	145652409	145652410	Double	0	-
chr8	145663204	145663205	Double	0	+
chr8	145684819	145684820	Double	0	-
chr8	145695985	145695986	Double	0	-
chr8	145705754	145705755	Double	0	+
chr8	145707245	145707246	Double	0	+
chr8	145708492	145708493	Double	0	-
chr8	145711563	145711564	Double	0	+
chr8	145712795	145712796	Double	0	-
chr8	145741123	145741124	Double	0	-
chr8	145801036	145801037	Double	0	-
chr8	145830907	145830908	Double	0	+
chr8	145866287	145866288	Double	0	+
chr8	145967588	145967589	Double	0	+
chr8	145969906	145969907	Double	0	-
chr8	145971436	145971437	Double	0	+
chr8	145971869	145971870	Double	0	+
chr8	145977974	145977975	Double	0	+
chr8	145978048	145978049	Double	0	+
chr8	146007858	146007859	Double	0	-
chr8	146008854	146008855	Double	0	-
chr8	146009645	146009646	Double	0	-
chr8	146124592	146124593	Double	0	-
chr8	146125633	146125634	Double	0	-
chr8	146169103	146169104	Double	0	+
chr8	146170003	146170004	Double	0	-
chr9	5006969	5006970	Double	0	+
chr9	6984991	6984992	Double	0	+
chr9	7659262	7659263	Double	0	+
chr9	7914928	7914929	Double	0	+
chr9	8026307	8026308	Double	0	+
chr9	20378114	20378115	Double	0	-
chr9	20604804	20604805	Double	0	-
chr9	25158983	25158984	Double	0	-
chr9	25198386	25198387	Double	0	-
chr9	32896532	32896533	Double	0	-
chr9	33558249	33558250	Double	0	+
chr9	33890146	33890147	Double	0	+
chr9	33968972	33968973	Double	0	+
chr9	35231381	35231382	Double	0	+
chr9	35628370	35628371	Double	0	-
chr9	35638133	35638134	Double	0	+
chr9	35695735	35695736	Double	0	+
chr9	35715749	35715750	Double	0	-
chr9	36038568	36038569	Double	0	+
chr9	37217334	37217335	Double	0	-
chr9	37334049	37334050	Double	0	-
chr9	37334753	37334754	Double	0	+
chr9	37820460	37820461	Double	0	+
chr9	67907076	67907077	Double	0	+
chr9	68468483	68468484	Double	0	-
chr9	74479460	74479461	Double	0	+
chr9	74485208	74485209	Double	0	-
chr9	74559554	74559555	Double	0	-
chr9	75753612	75753613	Double	0	+
chr9	75990311	75990312	Double	0	+
chr9	76889048	76889049	Double	0	-
chr9	78259019	78259020	Double	0	+
chr9	82215500	82215501	Double	0	+
chr9	84145572	84145573	Double	0	-
chr9	90957389	90957390	Double	0	-
chr9	91518155	91518156	Double	0	-
chr9	91530978	91530979	Double	0	+
chr9	91916037	91916038	Double	0	+
chr9	93160944	93160945	Double	0	+
chr9	95184464	95184465	Double	0	+
chr9	96076059	96076060	Double	0	+
chr9	98035736	98035737	Double	0	-
chr9	98391270	98391271	Double	0	+
chr9	98669245	98669246	Double	0	-
chr9	100411648	100411649	Double	0	+
chr9	107758337	107758338	Double	0	+
chr9	107818713	107818714	Double	0	-
chr9	111849282	111849283	Double	0	-
chr9	112225947	112225948	Double	0	-
chr9	113125310	113125311	Double	0	+
chr9	114128582	114128583	Double	0	+
chr9	114185065	114185066	Double	0	-
chr9	114457204	114457205	Double	0	-
chr9	115149988	115149989	Double	0	-
chr9	115391852	115391853	Double	0	+
chr9	116120929	116120930	Double	0	-
chr9	118626652	118626653	Double	0	+
chr9	123547493	123547494	Double	0	-
chr9	123856433	123856434	Double	0	+
chr9	123926583	123926584	Double	0	-
chr9	125743886	125743887	Double	0	-
chr9	125820747	125820748	Double	0	+
chr9	126507539	126507540	Double	0	-
chr9	128083462	128083463	Double	0	-
chr9	128439216	128439217	Double	0	-
chr9	128662059	128662060	Double	0	-
chr9	128663926	128663927	Double	0	+
chr9	128665702	128665703	Double	0	-
chr9	128674133	128674134	Double	0	+
chr9	129116204	129116205	Double	0	-
chr9	130556415	130556416	Double	0	-
chr9	130839952	130839953	Double	0	+
chr9	130848144	130848145	Double	0	-
chr9	130935228	130935229	Double	0	-
chr9	130978738	130978739	Double	0	-
chr9	131053483	131053484	Double	0	-
chr9	131255699	131255700	Double	0	+
chr9	131283604	131283605	Double	0	+
chr9	131319210	131319211	Double	0	-
chr9	131319763	131319764	Double	0	-
chr9	131336004	131336005	Double	0	+
chr9	131362156	131362157	Double	0	-
chr9	131438350	131438351	Double	0	+
chr9	131588807	131588808	Double	0	+
chr9	131725242	131725243	Double	0	-
chr9	132195523	132195524	Double	0	+
chr9	132696830	132696831	Double	0	+
chr9	132697733	132697734	Double	0	+
chr9	132727546	132727547	Double	0	+
chr9	132747650	132747651	Double	0	-
chr9	133601968	133601969	Double	0	+
chr9	133714540	133714541	Double	0	+
chr9	134553713	134553714	Double	0	-
chr9	134566233	134566234	Double	0	-
chr9	135530539	135530540	Double	0	-
chr9	135717798	135717799	Double	0	+
chr9	135908839	135908840	Double	0	-
chr9	135925563	135925564	Double	0	-
chr9	136281806	136281807	Double	0	-
chr9	138723657	138723658	Double	0	-
chr9	138788716	138788717	Double	0	+
chr9	139825907	139825908	Double	0	-
chr9	139987953	139987954	Double	0	+
chr9	140222835	140222836	Double	0	+
chr9	140365108	140365109	Double	0	+
chr9	140365526	140365527	Double	0	-
chr9	140405348	140405349	Double	0	+
chr9	140533426	140533427	Double	0	+
chr9	140578699	140578700	Double	0	+
chr9	141054504	141054505	Double	0	-
chr10	111456	111457	Double	0	-
chr10	187071	187072	Double	0	-
chr10	241900	241901	Double	0	+
chr10	256343	256344	Double	0	+
chr10	882535	882536	Double	0	+
chr10	3534363	3534364	Double	0	+
chr10	3637472	3637473	Double	0	+
chr10	3847869	3847870	Double	0	+
chr10	5333515	5333516	Double	0	+
chr10	5752584	5752585	Double	0	+
chr10	5810681	5810682	Double	0	-
chr10	5851446	5851447	Double	0	+
chr10	6603549	6603550	Double	0	+
chr10	6631652	6631653	Double	0	-
chr10	7802631	7802632	Double	0	-
chr10	7803906	7803907	Double	0	+
chr10	8443826	8443827	Double	0	-
chr10	8778235	8778236	Double	0	+
chr10	11977492	11977493	Double	0	+
chr10	12656559	12656560	Double	0	+
chr10	14606813	14606814	Double	0	-
chr10	17195452	17195453	Double	0	-
chr10	17220408	17220409	Double	0	-
chr10	21886020	21886021	Double	0	-
chr10	21952484	21952485	Double	0	+
chr10	25747598	25747599	Double	0	+
chr10	27312514	27312515	Double	0	+
chr10	27328790	27328791	Double	0	-
chr10	27814706	27814707	Double	0	+
chr10	28862624	28862625	Double	0	+
chr10	31524397	31524398	Double	0	-
chr10	31648993	31648994	Double	0	+
chr10	31755508	31755509	Double	0	+
chr10	32783638	32783639	Double	0	-
chr10	34743732	34743733	Double	0	-
chr10	35075502	35075503	Double	0	+
chr10	37806040	37806041	Double	0	+
chr10	38804332	38804333	Double	0	-
chr10	42398726	42398727	Double	0	-
chr10	43895816	43895817	Double	0	+
chr10	47537704	47537705	Double	0	-
chr10	63094938	63094939	Double	0	-
chr10	64995921	64995922	Double	0	-
chr10	65001554	65001555	Double	0	+
chr10	65118476	65118477	Double	0	+
chr10	69792952	69792953	Double	0	+
chr10	69821088	69821089	Double	0	+
chr10	69861511	69861512	Double	0	-
chr10	70080262	70080263	Double	0	-
chr10	70192200	70192201	Double	0	-
chr10	71034615	71034616	Double	0	+
chr10	73876401	73876402	Double	0	-
chr10	73908917	73908918	Double	0	+
chr10	73984172	73984173	Double	0	+
chr10	74334746	74334747	Double	0	+
chr10	74504679	74504680	Double	0	+
chr10	74562931	74562932	Double	0	+
chr10	75226932	75226933	Double	0	-
chr10	75535403	75535404	Double	0	+
chr10	75842762	75842763	Double	0	+
chr10	76093621	76093622	Double	0	-
chr10	76146770	76146771	Double	0	-
chr10	81530648	81530649	Double	0	-
chr10	85931055	85931056	Double	0	+
chr10	86141881	86141882	Double	0	+
chr10	88217879	88217880	Double	0	+
chr10	89682232	89682233	Double	0	+
chr10	89697439	89697440	Double	0	-
chr10	89720496	89720497	Double	0	+
chr10	90142950	90142951	Double	0	-
chr10	90292333	90292334	Double	0	-
chr10	91490150	91490151	Double	0	-
chr10	92717561	92717562	Double	0	-
chr10	92757215	92757216	Double	0	-
chr10	92946121	92946122	Double	0	+
chr10	93032956	93032957	Double	0	+
chr10	94273827	94273828	Double	0	+
chr10	94632151	94632152	Double	0	+
chr10	97921529	97921530	Double	0	+
chr10	98282472	98282473	Double	0	+
chr10	98289344	98289345	Double	0	+
chr10	98339989	98339990	Double	0	+
chr10	98651363	98651364	Double	0	+
chr10	98717653	98717654	Double	0	-
chr10	98927719	98927720	Double	0	+
chr10	99086276	99086277	Double	0	-
chr10	99188417	99188418	Double	0	-
chr10	99431645	99431646	Double	0	+
chr10	99995097	99995098	Double	0	-
chr10	101737412	101737413	Double	0	+
chr10	101915813	101915814	Double	0	+
chr10	101921660	101921661	Double	0	-
chr10	103219080	103219081	Double	0	-
chr10	103546967	103546968	Double	0	+
chr10	103678035	103678036	Double	0	-
chr10	103806424	103806425	Double	0	+
chr10	103921094	103921095	Double	0	+
chr10	104544823	104544824	Double	0	-
chr10	104928860	104928861	Double	0	-
chr10	104948240	104948241	Double	0	-
chr10	105742362	105742363	Double	0	-
chr10	111834780	111834781	Double	0	+
chr10	111840387	111840388	Double	0	+
chr10	112049375	112049376	Double	0	-
chr10	112146138	112146139	Double	0	+
chr10	112335986	112335987	Double	0	+
chr10	115449330	115449331	Double	0	-
chr10	115627327	115627328	Double	0	-
chr10	116986824	116986825	Double	0	+
chr10	117560362	117560363	Double	0	+
chr10	117889108	117889109	Double	0	+
chr10	117916010	117916011	Double	0	+
chr10	120441633	120441634	Double	0	-
chr10	121683083	121683084	Double	0	-
chr10	123716363	123716364	Double	0	+
chr10	124918155	124918156	Double	0	-
chr10	125838744	125838745	Double	0	-
chr10	126323021	126323022	Double	0	+
chr10	126335768	126335769	Double	0	+
chr10	126449790	126449791	Double	0	+
chr10	126453723	126453724	Double	0	-
chr10	126463621	126463622	Double	0	-
chr10	127436658	127436659	Double	0	-
chr10	128907826	128907827	Double	0	-
chr10	128931891	128931892	Double	0	-
chr10	129084786	129084787	Double	0	-
chr10	129114851	129114852	Double	0	+
chr10	135445601	135445602	Double	0	-
chr11	190889	190890	Double	0	-
chr11	221744	221745	Double	0	-
chr11	230671	230672	Double	0	-
chr11	343487	343488	Double	0	+
chr11	458950	458951	Double	0	+
chr11	592506	592507	Double	0	-
chr11	602818	602819	Double	0	+
chr11	603275	603276	Double	0	-
chr11	734415	734416	Double	0	-
chr11	2999952	2999953	Double	0	+
chr11	3003381	3003382	Double	0	+
chr11	3392786	3392787	Double	0	+
chr11	3720815	3720816	Double	0	+
chr11	3780073	3780074	Double	0	+
chr11	3804073	3804074	Double	0	-
chr11	3898630	3898631	Double	0	+
chr11	3952386	3952387	Double	0	-
chr11	3955983	3955984	Double	0	-
chr11	3983328	3983329	Double	0	+
chr11	6593501	6593502	Double	0	+
chr11	9422745	9422746	Double	0	+
chr11	10146426	10146427	Double	0	+
chr11	10299561	10299562	Double	0	+
chr11	10877011	10877012	Double	0	-
chr11	10877296	10877297	Double	0	-
chr11	11878813	11878814	Double	0	+
chr11	11928780	11928781	Double	0	+
chr11	12800833	12800834	Double	0	-
chr11	13046844	13046845	Double	0	+
chr11	13710712	13710713	Double	0	-
chr11	14662835	14662836	Double	0	-
chr11	17143701	17143702	Double	0	+
chr11	17144121	17144122	Double	0	+
chr11	17168007	17168008	Double	0	-
chr11	17172853	17172854	Double	0	+
chr11	17353904	17353905	Double	0	+
chr11	18589684	18589685	Double	0	-
chr11	23683924	23683925	Double	0	+
chr11	24988085	24988086	Double	0	-
chr11	32221586	32221587	Double	0	-
chr11	34992156	34992157	Double	0	+
chr11	35768803	35768804	Double	0	+
chr11	43392324	43392325	Double	0	+
chr11	46087102	46087103	Double	0	+
chr11	46129046	46129047	Double	0	-
chr11	46464925	46464926	Double	0	+
chr11	46954416	46954417	Double	0	-
chr11	46989039	46989040	Double	0	+
chr11	47089485	47089486	Double	0	-
chr11	47090512	47090513	Double	0	+
chr11	47102687	47102688	Double	0	+
chr11	47108795	47108796	Double	0	+
chr11	47804404	47804405	Double	0	+
chr11	49370312	49370313	Double	0	+
chr11	54954055	54954056	Double	0	+
chr11	61087423	61087424	Double	0	-
chr11	61223091	61223092	Double	0	+
chr11	62403880	62403881	Double	0	+
chr11	62479092	62479093	Double	0	-
chr11	62639066	62639067	Double	0	+
chr11	63422846	63422847	Double	0	+
chr11	63474259	63474260	Double	0	-
chr11	63477854	63477855	Double	0	+
chr11	63478967	63478968	Double	0	+
chr11	63480718	63480719	Double	0	-
chr11	63554135	63554136	Double	0	+
chr11	63646322	63646323	Double	0	-
chr11	63661931	63661932	Double	0	-
chr11	63889434	63889435	Double	0	+
chr11	64048234	64048235	Double	0	+
chr11	64498987	64498988	Double	0	+
chr11	64538747	64538748	Double	0	+
chr11	64541155	64541156	Double	0	-
chr11	64861393	64861394	Double	0	-
chr11	64871876	64871877	Double	0	-
chr11	64963674	64963675	Double	0	+
chr11	65038958	65038959	Double	0	-
chr11	65044534	65044535	Double	0	-
chr11	65044957	65044958	Double	0	+
chr11	65175184	65175185	Double	0	-
chr11	65187935	65187936	Double	0	-
chr11	65198731	65198732	Double	0	+
chr11	65199331	65199332	Double	0	+
chr11	65205016	65205017	Double	0	-
chr11	65231463	65231464	Double	0	+
chr11	65261018	65261019	Double	0	-
chr11	65299877	65299878	Double	0	-
chr11	65335203	65335204	Double	0	-
chr11	65448126	65448127	Double	0	-
chr11	65458525	65458526	Double	0	-
chr11	65771711	65771712	Double	0	-
chr11	65828385	65828386	Double	0	-
chr11	65872388	65872389	Double	0	+
chr11	65874644	65874645	Double	0	+
chr11	65888821	65888822	Double	0	-
chr11	65888866	65888867	Double	0	+
chr11	65892373	65892374	Double	0	-
chr11	65900396	65900397	Double	0	-
chr11	65910283	65910284	Double	0	-
chr11	65918666	65918667	Double	0	-
chr11	65934897	65934898	Double	0	+
chr11	65935701	65935702	Double	0	-
chr11	65941846	65941847	Double	0	-
chr11	65964846	65964847	Double	0	-
chr11	65966265	65966266	Double	0	-
chr11	66096635	66096636	Double	0	-
chr11	66119896	66119897	Double	0	-
chr11	66122933	66122934	Double	0	+
chr11	66387307	66387308	Double	0	+
chr11	66390050	66390051	Double	0	-
chr11	66415227	66415228	Double	0	-
chr11	66428969	66428970	Double	0	+
chr11	66433045	66433046	Double	0	+
chr11	66440855	66440856	Double	0	-
chr11	66558834	66558835	Double	0	+
chr11	66559222	66559223	Double	0	-
chr11	66574552	66574553	Double	0	-
chr11	66576099	66576100	Double	0	-
chr11	66667440	66667441	Double	0	-
chr11	66768819	66768820	Double	0	+
chr11	66773046	66773047	Double	0	+
chr11	66873200	66873201	Double	0	-
chr11	66896087	66896088	Double	0	+
chr11	66914071	66914072	Double	0	+
chr11	66915108	66915109	Double	0	-
chr11	66915303	66915304	Double	0	+
chr11	66920701	66920702	Double	0	-
chr11	66921895	66921896	Double	0	-
chr11	66929093	66929094	Double	0	+
chr11	66935325	66935326	Double	0	+
chr11	66940563	66940564	Double	0	-
chr11	66957677	66957678	Double	0	-
chr11	66959027	66959028	Double	0	-
chr11	66964474	66964475	Double	0	+
chr11	66972844	66972845	Double	0	+
chr11	66984572	66984573	Double	0	+
chr11	66987220	66987221	Double	0	+
chr11	67004564	67004565	Double	0	+
chr11	67060606	67060607	Double	0	-
chr11	67064495	67064496	Double	0	-
chr11	67109403	67109404	Double	0	-
chr11	67212807	67212808	Double	0	+
chr11	67249214	67249215	Double	0	-
chr11	67322861	67322862	Double	0	+
chr11	67443443	67443444	Double	0	+
chr11	67458930	67458931	Double	0	+
chr11	67463651	67463652	Double	0	+
chr11	67828818	67828819	Double	0	+
chr11	67852063	67852064	Double	0	+
chr11	67864440	67864441	Double	0	+
chr11	67882475	67882476	Double	0	+
chr11	67932470	67932471	Double	0	+
chr11	67940094	67940095	Double	0	+
chr11	67943870	67943871	Double	0	+
chr11	67954124	67954125	Double	0	-
chr11	67959340	67959341	Double	0	-
chr11	68244452	68244453	Double	0	-
chr11	68252519	68252520	Double	0	-
chr11	68265988	68265989	Double	0	+
chr11	68280337	68280338	Double	0	+
chr11	68302415	68302416	Double	0	+
chr11	68497793	68497794	Double	0	-
chr11	70220973	70220974	Double	0	-
chr11	71670439	71670440	Double	0	+
chr11	71766646	71766647	Double	0	+
chr11	71771683	71771684	Double	0	+
chr11	71897095	71897096	Double	0	-
chr11	72050002	72050003	Double	0	-
chr11	72651755	72651756	Double	0	+
chr11	72683170	72683171	Double	0	+
chr11	72697393	72697394	Double	0	-
chr11	72741132	72741133	Double	0	+
chr11	72762775	72762776	Double	0	-
chr11	73407976	73407977	Double	0	-
chr11	73463969	73463970	Double	0	+
chr11	73482499	73482500	Double	0	-
chr11	73628429	73628430	Double	0	-
chr11	73859172	73859173	Double	0	+
chr11	73860401	73860402	Double	0	-
chr11	73868664	73868665	Double	0	+
chr11	73932474	73932475	Double	0	+
chr11	74046917	74046918	Double	0	+
chr11	74677241	74677242	Double	0	-
chr11	76603639	76603640	Double	0	+
chr11	76732283	76732284	Double	0	-
chr11	77492767	77492768	Double	0	-
chr11	77521052	77521053	Double	0	-
chr11	77664548	77664549	Double	0	+
chr11	85718402	85718403	Double	0	+
chr11	94490896	94490897	Double	0	+
chr11	95563328	95563329	Double	0	+
chr11	96090105	96090106	Double	0	+
chr11	108176777	108176778	Double	0	-
[truncated: 1,920 more rows]
[truncated: 2 more columns]

## Sheet: Fig. 2c_R_BED
#chr	pos	pos+1	name	score	strand
chr1	741834	741835	Red	0	+
chr1	1187276	1187277	Red	0	+
chr1	1315625	1315626	Red	0	-
chr1	4604928	4604929	Red	0	+
chr1	8708998	8708999	Red	0	-
chr1	8827205	8827206	Red	0	-
chr1	12300629	12300630	Red	0	-
chr1	16211962	16211963	Red	0	+
chr1	23617209	23617210	Red	0	+
chr1	23666159	23666160	Red	0	+
chr1	24036795	24036796	Red	0	-
chr1	27025288	27025289	Red	0	+
chr1	27056056	27056057	Red	0	-
chr1	27940844	27940845	Red	0	+
chr1	27981308	27981309	Red	0	+
chr1	28401379	28401380	Red	0	-
chr1	29595478	29595479	Red	0	-
chr1	35650401	35650402	Red	0	+
chr1	35791597	35791598	Red	0	-
chr1	35797251	35797252	Red	0	-
chr1	36065355	36065356	Red	0	+
chr1	36605926	36605927	Red	0	+
chr1	36605956	36605957	Red	0	+
chr1	38475673	38475674	Red	0	+
chr1	39463001	39463002	Red	0	+
chr1	40323255	40323256	Red	0	-
chr1	40876115	40876116	Red	0	+
chr1	40955214	40955215	Red	0	+
chr1	42733289	42733290	Red	0	-
chr1	43603079	43603080	Red	0	-
chr1	45924764	45924765	Red	0	-
chr1	52530398	52530399	Red	0	-
chr1	52952557	52952558	Red	0	-
chr1	58999819	58999820	Red	0	-
chr1	59282996	59282997	Red	0	+
chr1	63285235	63285236	Red	0	+
chr1	64016117	64016118	Red	0	+
chr1	70780782	70780783	Red	0	+
chr1	83653299	83653300	Red	0	+
chr1	85039095	85039096	Red	0	+
chr1	94678766	94678767	Red	0	-
chr1	100473175	100473176	Red	0	+
chr1	114428871	114428872	Red	0	-
chr1	143734294	143734295	Red	0	+
chr1	154592506	154592507	Red	0	-
chr1	155428765	155428766	Red	0	+
chr1	155651999	155652000	Red	0	+
chr1	167250081	167250082	Red	0	+
chr1	172110331	172110332	Red	0	-
chr1	178866181	178866182	Red	0	-
chr1	179948110	179948111	Red	0	-
chr1	180997877	180997878	Red	0	+
chr1	180997928	180997929	Red	0	+
chr1	193702880	193702881	Red	0	+
chr1	197506907	197506908	Red	0	+
chr1	199035426	199035427	Red	0	-
chr1	202444025	202444026	Red	0	-
chr1	203588260	203588261	Red	0	-
chr1	221941566	221941567	Red	0	+
chr1	225605040	225605041	Red	0	+
chr1	228837861	228837862	Red	0	-
chr1	230799600	230799601	Red	0	-
chr1	236115061	236115062	Red	0	+
chr1	238238103	238238104	Red	0	-
chr1	239829069	239829070	Red	0	+
chr1	241677896	241677897	Red	0	+
chr2	26616615	26616616	Red	0	-
chr2	28868676	28868677	Red	0	-
chr2	32116787	32116788	Red	0	+
chr2	38859189	38859190	Red	0	-
chr2	46946429	46946430	Red	0	-
chr2	70234391	70234392	Red	0	-
chr2	70453263	70453264	Red	0	+
chr2	139587911	139587912	Red	0	+
chr2	167324168	167324169	Red	0	-
chr2	170763356	170763357	Red	0	-
chr2	170827419	170827420	Red	0	-
chr2	177195244	177195245	Red	0	-
chr2	200798798	200798799	Red	0	-
chr2	201839149	201839150	Red	0	+
chr2	208003185	208003186	Red	0	-
chr2	214423607	214423608	Red	0	+
chr2	226416585	226416586	Red	0	+
chr2	233050375	233050376	Red	0	-
chr2	241481944	241481945	Red	0	+
chr2	242265877	242265878	Red	0	-
chr3	6264166	6264167	Red	0	-
chr3	17419410	17419411	Red	0	-
chr3	17613911	17613912	Red	0	-
chr3	23236140	23236141	Red	0	-
chr3	36008750	36008751	Red	0	-
chr3	42657930	42657931	Red	0	-
chr3	47136921	47136922	Red	0	-
chr3	47141587	47141588	Red	0	-
chr3	47724200	47724201	Red	0	+
chr3	47780919	47780920	Red	0	-
chr3	48058824	48058825	Red	0	+
chr3	49082034	49082035	Red	0	+
chr3	57613405	57613406	Red	0	+
chr3	57625870	57625871	Red	0	-
chr3	64162905	64162906	Red	0	+
chr3	83834433	83834434	Red	0	-
chr3	133336880	133336881	Red	0	+
chr3	142246608	142246609	Red	0	-
chr3	142917109	142917110	Red	0	+
chr3	144279075	144279076	Red	0	-
chr3	151161805	151161806	Red	0	+
chr3	173649692	173649693	Red	0	+
chr3	174577580	174577581	Red	0	+
chr3	177542268	177542269	Red	0	+
chr3	194187815	194187816	Red	0	-
chr3	196867416	196867417	Red	0	+
chr3	197519734	197519735	Red	0	+
chr3	197729836	197729837	Red	0	-
chr4	794923	794924	Red	0	+
chr4	2824455	2824456	Red	0	+
chr4	8257462	8257463	Red	0	-
chr4	17791158	17791159	Red	0	-
chr4	78774067	78774068	Red	0	+
chr4	84389032	84389033	Red	0	-
chr4	91257048	91257049	Red	0	-
chr4	99336703	99336704	Red	0	+
chr4	99404670	99404671	Red	0	-
chr4	100657196	100657197	Red	0	-
chr4	129217873	129217874	Red	0	+
chr4	135257054	135257055	Red	0	-
chr4	135556856	135556857	Red	0	-
chr4	140293993	140293994	Red	0	+
chr4	145635671	145635672	Red	0	+
chr4	154337040	154337041	Red	0	+
chr4	178355686	178355687	Red	0	+
chr4	178397159	178397160	Red	0	+
chr4	187929476	187929477	Red	0	-
chr5	327432	327433	Red	0	-
chr5	61571158	61571159	Red	0	+
chr5	65333138	65333139	Red	0	-
chr5	69870564	69870565	Red	0	-
chr5	78817908	78817909	Red	0	+
chr5	82259592	82259593	Red	0	+
chr5	90542515	90542516	Red	0	+
chr5	91809875	91809876	Red	0	+
chr5	99488540	99488541	Red	0	-
chr5	102012373	102012374	Red	0	+
chr5	103761452	103761453	Red	0	-
chr5	111611269	111611270	Red	0	-
chr5	128888034	128888035	Red	0	-
chr5	130983634	130983635	Red	0	-
chr5	148908486	148908487	Red	0	-
chr5	175884246	175884247	Red	0	+
chr5	175926532	175926533	Red	0	-
chr5	176098389	176098390	Red	0	-
chr5	176614142	176614143	Red	0	+
chr6	2097332	2097333	Red	0	-
chr6	10729570	10729571	Red	0	+
chr6	25146833	25146834	Red	0	-
chr6	31757226	31757227	Red	0	+
chr6	31879811	31879812	Red	0	-
chr6	33223233	33223234	Red	0	+
chr6	33223245	33223246	Red	0	+
chr6	33229413	33229414	Red	0	-
chr6	34282103	34282104	Red	0	+
chr6	37908336	37908337	Red	0	-
chr6	41911707	41911708	Red	0	-
chr6	43071460	43071461	Red	0	+
chr6	53196780	53196781	Red	0	+
chr6	74230750	74230751	Red	0	+
chr6	77610515	77610516	Red	0	-
chr6	79721755	79721756	Red	0	+
chr6	87904892	87904893	Red	0	-
chr6	113965754	113965755	Red	0	+
chr6	128178856	128178857	Red	0	+
chr6	136995143	136995144	Red	0	+
chr6	140838302	140838303	Red	0	-
chr6	149667845	149667846	Red	0	+
chr6	159278022	159278023	Red	0	+
chr7	2201052	2201053	Red	0	+
chr7	2838863	2838864	Red	0	-
chr7	4739360	4739361	Red	0	+
chr7	6092294	6092295	Red	0	+
chr7	6425470	6425471	Red	0	+
chr7	8063477	8063478	Red	0	+
chr7	23725523	23725524	Red	0	+
chr7	24158581	24158582	Red	0	+
chr7	29779424	29779425	Red	0	-
chr7	30637174	30637175	Red	0	-
chr7	66240326	66240327	Red	0	+
chr7	74130307	74130308	Red	0	+
chr7	100129760	100129761	Red	0	-
chr7	130472859	130472860	Red	0	-
chr7	142402207	142402208	Red	0	+
chr7	142544376	142544377	Red	0	-
chr7	142696702	142696703	Red	0	-
chr7	142996947	142996948	Red	0	+
chr7	149908565	149908566	Red	0	-
chr7	150349884	150349885	Red	0	-
chr7	150919810	150919811	Red	0	+
chr7	155543246	155543247	Red	0	+
chr7	156393073	156393074	Red	0	-
chr8	146388	146389	Red	0	-
chr8	6396196	6396197	Red	0	+
chr8	9464935	9464936	Red	0	+
chr8	38288938	38288939	Red	0	+
chr8	41917628	41917629	Red	0	-
chr8	74427308	74427309	Red	0	-
chr8	82751574	82751575	Red	0	+
chr8	92070932	92070933	Red	0	+
chr8	94881807	94881808	Red	0	-
chr8	103546115	103546116	Red	0	-
chr8	112477458	112477459	Red	0	-
chr8	129352900	129352901	Red	0	+
chr8	130070202	130070203	Red	0	-
chr8	134276154	134276155	Red	0	-
chr8	141431517	141431518	Red	0	+
chr8	144736655	144736656	Red	0	-
chr8	145142083	145142084	Red	0	+
chr8	145283289	145283290	Red	0	+
chr8	145525451	145525452	Red	0	-
chr8	145566025	145566026	Red	0	+
chr8	145712238	145712239	Red	0	+
chr8	145796164	145796165	Red	0	-
chr8	146112485	146112486	Red	0	+
chr9	3290172	3290173	Red	0	+
chr9	35417847	35417848	Red	0	+
chr9	43395855	43395856	Red	0	+
chr9	77106294	77106295	Red	0	+
chr9	78740105	78740106	Red	0	+
chr9	97219382	97219383	Red	0	+
chr9	104328395	104328396	Red	0	-
chr9	107660684	107660685	Red	0	-
chr9	112194410	112194411	Red	0	-
chr9	130833647	130833648	Red	0	-
chr9	132606787	132606788	Red	0	-
chr9	132975807	132975808	Red	0	+
chr9	136318407	136318408	Red	0	-
chr9	140462651	140462652	Red	0	+
chr10	3736831	3736832	Red	0	-
chr10	3741275	3741276	Red	0	+
chr10	3775599	3775600	Red	0	+
chr10	31622474	31622475	Red	0	-
chr10	31785904	31785905	Red	0	+
chr10	34951540	34951541	Red	0	+
chr10	60192377	60192378	Red	0	-
chr10	73953803	73953804	Red	0	-
chr10	89678320	89678321	Red	0	+
chr10	104188970	104188971	Red	0	+
chr10	112742198	112742199	Red	0	-
chr10	121243369	121243370	Red	0	-
chr11	587890	587891	Red	0	+
chr11	7972538	7972539	Red	0	+
chr11	10112047	10112048	Red	0	+
chr11	10114287	10114288	Red	0	-
chr11	17792348	17792349	Red	0	-
chr11	18111277	18111278	Red	0	-
chr11	62403138	62403139	Red	0	-
chr11	65261825	65261826	Red	0	-
chr11	65272103	65272104	Red	0	-
chr11	65552681	65552682	Red	0	+
chr11	65955692	65955693	Red	0	-
chr11	66769550	66769551	Red	0	+
chr11	67014925	67014926	Red	0	+
chr11	67061277	67061278	Red	0	-
chr11	67093202	67093203	Red	0	+
chr11	67453115	67453116	Red	0	-
chr11	68321901	68321902	Red	0	+
chr11	71056721	71056722	Red	0	-
chr11	74459667	74459668	Red	0	+
chr11	76179805	76179806	Red	0	+
chr11	125982785	125982786	Red	0	-
chr11	128175155	128175156	Red	0	-
chr11	128991447	128991448	Red	0	-
chr11	134662385	134662386	Red	0	-
chr11	134758902	134758903	Red	0	+
chr12	4770223	4770224	Red	0	-
chr12	6789350	6789351	Red	0	-
chr12	6916926	6916927	Red	0	-
chr12	8286001	8286002	Red	0	-
chr12	10023957	10023958	Red	0	-
chr12	14573169	14573170	Red	0	+
chr12	22670096	22670097	Red	0	-
chr12	27066776	27066777	Red	0	+
chr12	29512872	29512873	Red	0	-
chr12	40208755	40208756	Red	0	-
chr12	49812658	49812659	Red	0	-
chr12	54727158	54727159	Red	0	+
chr12	56314557	56314558	Red	0	+
chr12	56970601	56970602	Red	0	-
chr12	57037196	57037197	Red	0	-
chr12	96786717	96786718	Red	0	+
chr12	102224237	102224238	Red	0	-
chr12	112008238	112008239	Red	0	-
chr12	113448260	113448261	Red	0	-
chr12	120698012	120698013	Red	0	-
chr12	121241453	121241454	Red	0	-
chr12	121859064	121859065	Red	0	+
chr12	122882769	122882770	Red	0	-
chr12	122998028	122998029	Red	0	-
chr12	123645703	123645704	Red	0	-
chr12	124079966	124079967	Red	0	+
chr13	40280549	40280550	Red	0	+
chr13	47906645	47906646	Red	0	+
chr13	48818164	48818165	Red	0	-
chr13	77843361	77843362	Red	0	-
chr13	77873715	77873716	Red	0	-
chr13	101885845	101885846	Red	0	+
chr13	107207584	107207585	Red	0	+
chr14	21569801	21569802	Red	0	-
chr14	50053597	50053598	Red	0	-
chr14	50329268	50329269	Red	0	+
chr14	53901611	53901612	Red	0	+
chr14	65639606	65639607	Red	0	-
chr14	73777316	73777317	Red	0	-
chr14	75142976	75142977	Red	0	-
chr14	75999120	75999121	Red	0	+
chr14	97846478	97846479	Red	0	+
chr14	102298962	102298963	Red	0	-
chr14	106897962	106897963	Red	0	-
chr15	25213470	25213471	Red	0	-
chr15	40493848	40493849	Red	0	-
chr15	40838635	40838636	Red	0	+
chr15	41552585	41552586	Red	0	-
chr15	51003046	51003047	Red	0	-
chr15	56985145	56985146	Red	0	+
chr15	60722133	60722134	Red	0	+
chr15	63512680	63512681	Red	0	-
chr15	68438692	68438693	Red	0	-
chr15	70916990	70916991	Red	0	-
chr15	78456237	78456238	Red	0	+
chr15	85526619	85526620	Red	0	-
chr15	93428749	93428750	Red	0	-
chr15	99281124	99281125	Red	0	-
chr16	366639	366640	Red	0	+
chr16	382282	382283	Red	0	+
chr16	484611	484612	Red	0	-
chr16	794668	794669	Red	0	+
chr16	1854132	1854133	Red	0	-
chr16	2311200	2311201	Red	0	+
chr16	3124144	3124145	Red	0	-
chr16	3241573	3241574	Red	0	-
chr16	3814066	3814067	Red	0	-
chr16	3878232	3878233	Red	0	-
chr16	4247942	4247943	Red	0	+
chr16	12749602	12749603	Red	0	-
chr16	16141455	16141456	Red	0	+
chr16	18907642	18907643	Red	0	-
chr16	23811394	23811395	Red	0	+
chr16	24767747	24767748	Red	0	+
chr16	33954420	33954421	Red	0	-
chr16	33954861	33954862	Red	0	-
chr16	33955664	33955665	Red	0	-
chr16	53292594	53292595	Red	0	+
chr16	56750524	56750525	Red	0	-
chr16	56818602	56818603	Red	0	-
chr16	56848129	56848130	Red	0	+
chr16	67630379	67630380	Red	0	-
chr16	67642999	67643000	Red	0	-
chr16	72540021	72540022	Red	0	-
chr16	89881675	89881676	Red	0	-
chr16	90248295	90248296	Red	0	+
chr17	1738181	1738182	Red	0	+
chr17	2358128	2358129	Red	0	+
chr17	2358970	2358971	Red	0	+
chr17	3675412	3675413	Red	0	+
chr17	4386211	4386212	Red	0	-
chr17	4819781	4819782	Red	0	+
chr17	5432614	5432615	Red	0	+
chr17	6517858	6517859	Red	0	+
chr17	7149834	7149835	Red	0	+
chr17	7222689	7222690	Red	0	-
chr17	7743125	7743126	Red	0	+
chr17	8479102	8479103	Red	0	+
chr17	20644778	20644779	Red	0	-
chr17	26431439	26431440	Red	0	-
chr17	27133392	27133393	Red	0	+
chr17	28845430	28845431	Red	0	+
chr17	29355396	29355397	Red	0	+
chr17	29657539	29657540	Red	0	+
chr17	30687255	30687256	Red	0	+
chr17	37965094	37965095	Red	0	-
chr17	39385782	39385783	Red	0	+
chr17	40509805	40509806	Red	0	+
chr17	41406645	41406646	Red	0	+
chr17	42537690	42537691	Red	0	+
chr17	42545941	42545942	Red	0	+
chr17	42556788	42556789	Red	0	+
chr17	43007172	43007173	Red	0	+
chr17	43658127	43658128	Red	0	+
chr17	44817564	44817565	Red	0	-
chr17	47293157	47293158	Red	0	-
chr17	54207687	54207688	Red	0	+
chr17	54350013	54350014	Red	0	+
chr17	55339670	55339671	Red	0	+
chr17	55761857	55761858	Red	0	-
chr17	57017597	57017598	Red	0	+
chr17	62184806	62184807	Red	0	-
chr17	63025040	63025041	Red	0	-
chr17	64336526	64336527	Red	0	+
chr17	65884214	65884215	Red	0	+
chr17	73357190	73357191	Red	0	+
chr17	77909381	77909382	Red	0	+
chr17	78601816	78601817	Red	0	-
chr17	79664730	79664731	Red	0	-
chr17	80168339	80168340	Red	0	-
chr17	80782340	80782341	Red	0	-
chr17	81008062	81008063	Red	0	-
chr18	2659840	2659841	Red	0	-
chr18	43301320	43301321	Red	0	+
chr18	47296572	47296573	Red	0	+
chr19	637497	637498	Red	0	-
chr19	881260	881261	Red	0	-
chr19	1060117	1060118	Red	0	+
chr19	1087219	1087220	Red	0	+
chr19	1140822	1140823	Red	0	+
chr19	1203932	1203933	Red	0	-
chr19	1204864	1204865	Red	0	+
chr19	1565495	1565496	Red	0	+
chr19	3149159	3149160	Red	0	+
chr19	5618766	5618767	Red	0	+
chr19	5631993	5631994	Red	0	+
chr19	6028510	6028511	Red	0	-
chr19	7224969	7224970	Red	0	+
chr19	8531277	8531278	Red	0	-
chr19	11059786	11059787	Red	0	-
chr19	11129327	11129328	Red	0	+
chr19	12439736	12439737	Red	0	+
chr19	12446298	12446299	Red	0	+
chr19	16719894	16719895	Red	0	+
chr19	17275104	17275105	Red	0	-
chr19	37144599	37144600	Red	0	+
chr19	39748236	39748237	Red	0	-
chr19	41777477	41777478	Red	0	+
chr19	43122232	43122233	Red	0	-
chr19	44795559	44795560	Red	0	-
chr19	47298533	47298534	Red	0	-
chr19	47370143	47370144	Red	0	-
chr19	48735710	48735711	Red	0	+
chr19	48753251	48753252	Red	0	+
chr19	48891226	48891227	Red	0	-
chr19	50113726	50113727	Red	0	-
chr19	58237640	58237641	Red	0	-
chr20	5112735	5112736	Red	0	+
chr20	8381416	8381417	Red	0	+
chr20	34367290	34367291	Red	0	+
chr20	34479290	34479291	Red	0	-
chr20	36676208	36676209	Red	0	-
chr20	42107585	42107586	Red	0	+
chr20	48344619	48344620	Red	0	-
chr20	56427226	56427227	Red	0	-
chr20	62246082	62246083	Red	0	+
chr20	62349176	62349177	Red	0	-
chr20	62642043	62642044	Red	0	-
chr20	62892365	62892366	Red	0	-
chr20	62906836	62906837	Red	0	-
chr21	17297386	17297387	Red	0	-
chr21	27142804	27142805	Red	0	-
chr21	30910715	30910716	Red	0	-
chr21	32116189	32116190	Red	0	+
chr21	35584879	35584880	Red	0	+
chr21	40366756	40366757	Red	0	-
chr21	47824933	47824934	Red	0	+
chr21	47935485	47935486	Red	0	-
chr22	20833397	20833398	Red	0	-
chr22	22489537	22489538	Red	0	-
chr22	26980240	26980241	Red	0	-
chr22	30323917	30323918	Red	0	+
chr22	30707988	30707989	Red	0	+
chr22	35659564	35659565	Red	0	-
chr22	39813390	39813391	Red	0	-
chr22	40160064	40160065	Red	0	+
chr22	41191902	41191903	Red	0	+
chr22	41202090	41202091	Red	0	+
chr22	41228103	41228104	Red	0	+
chr22	42448917	42448918	Red	0	+
chr22	42562209	42562210	Red	0	-
chr22	46642908	46642909	Red	0	-
chr22	50977613	50977614	Red	0	-
chrX	3476163		3476164		Red	0	+
chrX	30145994	30145995	Red	0	-
chrX	34524843	34524844	Red	0	-
chrX	35875609	35875610	Red	0	-
chrX	47231165	47231166	Red	0	-
chrX	47861429	47861430	Red	0	-
chrX	48384085	48384086	Red	0	+
chrX	49804993	49804994	Red	0	+
chrX	71418550	71418551	Red	0	-
chrX	86785858	86785859	Red	0	-
chrX	115389941	115389942	Red	0	-
chrX	126667723	126667724	Red	0	-
chrX	154080290	154080291	Red	0	+
chrX	154783065	154783066	Red	0	-
chrY	10019421	10019422	Red	0	-
chrY	16069270	16069271	Red	0	+

## Sheet: Fig.3
Fig. 3b and 3f
Gene rank and TMP value table is included in the next tab
Fig. 3d
Clone	Gene name	TPM	basal provial expression %FACs
JO19	TSBP-1	0.280083	5.6
JO23.5.1	C22orf34	5.06393	2.07
JO9	NOSIP	110.5	0.01
JO10	HNRNPM	592.811	1
JO22	ARID4B	53.5382	1.24
JA2	RSRC2	242.573	0.025
JA3	VMA21	41.9454	0.035
JA6	TOP2A	337.74	0.27
JA7	ZFND3	50.2353	0.07
JA8	NHLRC2	15.9013	0.16
Fig. 3g
	Pre	post
Clone 10	2.80323	2.89
Clone 19	0.238692	0.647254

## Sheet: Fig.3b&3f
gene	expression	rank
MT-CO2	8144.48	1
MT-ATP6	8023.39	2
MT-ND4	7561.96	3
MT-ATP8	7306.25	4
EEF1A1	7110.11	5
MT-ND3	5841.29	6
MT-CO1	5495.05	7
MT-CO3	4930.69	8
ACTB	4407.3	9
GAPDH	4008.4	10
PTMA	3596.12	11
MT-ND6	3328.79	12
HSPA8	3228.77	13
MT-ND2	3146.31	14
MTRNR2L12	3141.91	15
MT-ND4L	3132.11	16
NCL	3103.17	17
MT-CYB	2955.97	18
RPS6	2917.6	19
RPL4	2882.46	20
MT-ND1	2758.24	21
RPS8	2661.87	22
RPL41P1	2603.25	23
MTATP6P1	2590.57	24
MT-ND5	2576.3	25
HNRNPA2B1	2570.92	26
HSP90AB1	2550.35	27
YBX1	2496.26	28
HNRNPA1	2473.55	29
RPL6	2383.82	30
TMSB4X	2351.82	31
RPS3	2337.08	32
RPLP0	2289.77	33
RPL19	2260.58	34
TPT1	2247.36	35
RPS27	2222.02	36
HNRNPC	2219.38	37
PPIA	2159.59	38
RPS2	2143.57	39
RPS3A	2135.17	40
RPL14	2115.23	41
NPM1	2090.99	42
HSP90AA1	2086.16	43
TRBJ2-1	2068.14	44
RPL37	2034.44	45
PABPC1	2008.72	46
RPS24	1976.48	47
RPL32	1934.7	48
RPS7	1793.44	49
TUBA1B	1771.91	50
RPSA	1754.48	51
HSPD1	1747.62	52
RPL26	1746.79	53
RPL27A	1743.08	54
HNRNPH1	1727.28	55
EIF4A1	1723.66	56
LDHA	1713.5	57
ARHGDIB	1711.39	58
RPS15	1669.97	59
RPL5	1669.77	60
RPS11	1660.16	61
RPL41	1658.07	62
RPL18A	1640.84	63
RPL21P16	1624.19	64
RACK1	1598.54	65
EIF4G2	1589.56	66
RAN	1558.71	67
RPL18	1547.71	68
RPL35	1545.87	69
RPL7	1489.45	70
RPL17	1468.69	71
EEF2	1463.09	72
FTH1	1454.4	73
RPL23	1453.89	74
MTRNR2L8	1447.06	75
RPL11	1445.46	76
CFL1	1444.61	77
STMN1	1405.05	78
TRAJ3	1368.23	79
LDHB	1359.62	80
RPL29	1358.26	81
PFN1	1357.52	82
HMGB1	1356.19	83
RPLP2	1346.71	84
RPS14	1278.53	85
RPL30	1265.93	86
ENO1	1260.14	87
EIF5A	1254.61	88
RPL8	1241.26	89
RPS20	1239.28	90
RPL28	1227.05	91
SET	1223.3	92
RPL13A	1197.55	93
CALR	1193.97	94
RPL37A	1186.66	95
DDX5	1166.8	96
EEF1G	1161.43	97
RPL15	1134.41	98
RPL3	1132.23	99
BHLHE41	1121.08	100
RPS16	1120.1	101
HNRNPA3	1118.9	102
BTF3	1112.52	103
PKM	1098.19	104
B2M	1090.84	105
NOP56	1082.82	106
EIF3M	1071.36	107
RPL24	1070.43	108
SFPQ	1066.94	109
RPL10A	1058.76	110
YWHAE	1058.08	111
RANBP1	1057.62	112
HMGN2	1054.27	113
HNRNPK	1046.15	114
HNRNPD	1032.83	115
SERBP1	1031.5	116
SERF2	1030.7	117
RPS4X	1029.94	118
HNRNPU	1027.75	119
HSPA9	1026.27	120
RPS10	1022.02	121
MAZ	1011.46	122
ACTG1	994.695	123
UBA52	977.999	124
UBB	969.949	125
RPS15A	957.145	126
ATP5F1B	949.079	127
RPL13	940.882	128
RPS5	938.498	129
AHSA1	937.016	130
TCP1	924.309	131
NUCB2	904.25	132
HSPE1	903.967	133
RPS25	902.075	134
ADA	899.464	135
LCP1	891.115	136
RPS23	890.715	137
CCT3	888.105	138
ALDOA	883.901	139
CCT5	882.716	140
FTL	882.306	141
EIF3C	876.557	142
RPL34	867.173	143
NONO	857.882	144
GNAS	848.447	145
XRCC6	832.696	146
PRDX1	823.858	147
STIP1	823.782	148
TMSB10	816.525	149
C1QBP	814.831	150
NAP1L1	809.849	151
RPL35A	805.099	152
CD3E	801.468	153
HSP90B1	798.958	154
RPS13	787.4	155
CCT7	787.226	156
TRIM28	781.387	157
LEF1	769.309	158
HMGB1P5	763.56	159
RPL12	761.766	160
UBC	758.555	161
RPL23AP42	756.561	162
DNAJA1	753.574	163
XRCC5	749.561	164
NACA	748.39	165
CCT2	748.341	166
ANP32B	729.362	167
RPL7A	721.245	168
EEF1B2	720.534	169
CD3D	711.187	170
MIF	707.575	171
ANP32A	692.506	172
MTRNR2L3	691.714	173
RBMX	688.298	174
MATR3	682.452	175
WDR1	679.394	176
RSL1D1	679.274	177
RPL39	666.642	178
ATP5MF	661.873	179
YWHAZ	661.7	180
COX7C	661.216	181
CANX	660.723	182
CORO1A	660.348	183
MTRNR2L1	657.174	184
FUS	650.504	185
GTF3A	647.333	186
EEF1D	642.128	187
HMGB2	640.562	188
TPM3	639.189	189
HNRNPM	634.664	190
SNRPD2	631.047	191
H3P6	630.578	192
RPS28P7	628.173	193
PTP4A2	621.133	194
CDC123	618.415	195
OAZ1	615.212	196
TYMS	614.764	197
FDPS	613.512	198
P4HB	611.61	199
HNRNPH3	610.076	200
ATF4	598.235	201
H2AZ1	597.816	202
CCT8	592.963	203
EIF3E	592.721	204
CCT6A	591.427	205
PA2G4	581.254	206
FBL	580.477	207
PCBP2	579.331	208
SUMO2	577.721	209
KPNB1	577.177	210
YBX3	573.75	211
HNRNPL	573.75	212
ATP5F1A	573.75	213
HNRNPDL	573.75	214
PTGES3	572.639	215
SRSF2	569.916	216
RPL36	567.616	217
JPT1	566.685	218
TBCA	566.117	219
PTBP1	565.111	220
RPL27	564.965	221
SRSF1	562.127	222
CCT4	558.229	223
RPS27A	555.11	224
RPL38	550.659	225
FKBP1A	548.969	226
LCK	548.89	227
RPL31	548.249	228
NOLC1	546.773	229
PGK1	544.586	230
TRBJ2-3	543.288	231
SSRP1	540.444	232
HDGF	534.282	233
SF3B1	524.911	234
SRSF11	523.296	235
GSTP1	520.997	236
DNMT1	516.315	237
EEF1A1P5	515.866	238
ILF3	509.35	239
NME2	507.453	240
YWHAQ	505.698	241
FAU	505.008	242
FDFT1	504.912	243
ELOB	503.009	244
CD99	501.314	245
CLPTM1L	496.809	246
SLC25A5	490.474	247
KHSRP	489.577	248
MTRNR2L2	488.07	249
TCF7	487.942	250
TRAJ38	486.572	251
PNN	485.533	252
SKP1	485.326	253
RHOA	483.864	254
CSDE1	483.718	255
TRA2B	483.327	256
BANF1	482.1	257
TPM4	479.684	258
PSMA4	479.246	259
PSMA3	479.149	260
SRRM2	479.036	261
MSN	478.194	262
LUC7L3	477.441	263
PRPF40A	474.043	264
UBE2S	471.199	265
EIF4A2	471.195	266
TLE5	470.05	267
PGAM1	467.079	268
RBBP4	466.058	269
HMGA1	460.316	270
HMGN1	454.613	271
CALM3	453.453	272
HNRNPR	453.213	273
DEK	452.102	274
PAICS	451.476	275
RPL22P1	449.601	276
RPS19	448.952	277
ERH	442.355	278
NUDC	437.454	279
SF3B3	437.439	280
MRPL3	436.842	281
MORF4L1	436.655	282
TMA7	434.76	283
RPS12	429.824	284
RPL23A	427.694	285
CD1E	423.758	286
PSMA6	421.893	287
CAPRIN1	421.686	288
TOP2A	421.389	289
VDAC1	421.032	290
SAP18	419.743	291
DYNLL1	418.401	292
MYL6	416.236	293
UBE2D3	414.196	294
HDLBP	411.537	295
EIF3B	411.309	296
PARK7	411.171	297
HNRNPF	409.69	298
NUCKS1	408.29	299
NOP53	407.298	300
ARPC2	406.778	301
NOP58	405.998	302
BCLAF1	403.872	303
COX6A1	402.347	304
TUBA1C	401.493	305
MAT2A	401.32	306
ATIC	400.131	307
ALYREF	400.119	308
SSB	398.46	309
HP1BP3	397.372	310
EIF1	396.04	311
H3-3B	395.553	312
SNRPB	393.446	313
ST13	391.286	314
RAD23A	391.281	315
HINT1	391.056	316
TRMT112	388.951	317
RPS29	387.071	318
EIF4G1	386.769	319
IFI16	385.515	320
RTRAF	384.832	321
SNRPD1	383.832	322
RNPS1	382.86	323
TUBB4B	382.106	324
EIF3L	381.686	325
RBM39	380.688	326
NME1	379.087	327
ELOVL5	376.697	328
MACROH2A1	376.164	329
PSMA1	375.849	330
PRMT1	375.151	331
PSAP	374.918	332
AK2	374.862	333
MYL12A	374.538	334
NREP	374.134	335
ILF2	373.97	336
IMPDH2	373.882	337
SEPTIN6	373.25	338
TOMM6	373.091	339
SRSF5	372.804	340
ANXA6	371.608	341
SMARCE1	369.991	342
SF3A1	369.28	343
PFDN5	368.91	344
PSMD2	368.451	345
ATP5F1C	366.295	346
SMC4	362.449	347
PHB	361.699	348
CNBP	361.17	349
CHCHD2	360.577	350
U2AF1	360.514	351
PPP1R14B	360.191	352
CDV3	357.378	353
TRBJ2-7	357.034	354
C1orf43	354.029	355
GARS1	351.444	356
NIFK	350.557	357
DAZAP1	349.229	358
ARHGDIA	348.15	359
ITM2B	347.675	360
RRM2	347.615	361
APEX1	347.487	362
LMNB1	347.127	363
SLC25A3	347.076	364
GPI	346.229	365
IL2RG	345.566	366
RAD21	342.621	367
IL32	341.388	368
KARS1	340.84	369
EIF3H	339.729	370
PPIB	339.436	371
U2AF2	339.378	372
FKBP4	338.857	373
SF3B2	338.279	374
SRP9	338.004	375
HNRNPAB	337.535	376
HNRNPUL1	337.019	377
GUK1	337.009	378
RPS18	336.991	379
EIF4B	332.892	380
NASP	331.646	381
CAPZA1	331.103	382
PSMB7	330.667	383
LYAR	328.784	384
SRP14	328.764	385
DHX9	327.587	386
DDX39A	326.275	387
ODC1	326.066	388
EIF3G	325.464	389
PPP6R1	324.995	390
RBM17	324.894	391
GNB1	324.829	392
LSM7	323.204	393
CHI3L2	323.185	394
SRM	320.697	395
DNAJC8	319.733	396
MRPL51	319.678	397
MCM4	319.536	398
SRSF3	319.194	399
SNRPC	317.415	400
FABP5P7	316.599	401
SUB1	316.514	402
ZNF207	315.88	403
UQCRC2	315.294	404
GLUL	313.988	405
PSMC5	313.258	406
TPI1	312.957	407
XPO1	312.718	408
CBX3	312.519	409
SNRPD3	312.449	410
GNL3	311.009	411
PSME2	310.854	412
EWSR1	310.546	413
ATP5MC2	309.868	414
NSA2	309.776	415
EDF1	309.361	416
DDX17	308.734	417
CCNB1	308.34	418
EIF5	308.054	419
ACIN1	307.537	420
RUVBL2	306.808	421
CDK6	306.348	422
TSPAN7	305.724	423
RAB8A	304.246	424
MCM7	304.035	425
DDX21	303.769	426
NDUFS5	303.595	427
ARF1	301.663	428
PABPN1	301.043	429
EIF3A	300.153	430
PDIA3	299.571	431
HSPH1	299.524	432
SUMO1	299.017	433
PCBP1	298.629	434
CDK4	298.559	435
SF3A3	297.324	436
EIF3F	297.298	437
C9orf78	297.005	438
RSRC2	295.868	439
SNRPE	295.268	440
USP7	294.61	441
ACTR3	293.325	442
GDI2	293.137	443
DAP3	292.735	444
EBNA1BP2	292.06	445
ATXN10	291.053	446
EIF3J	289.223	447
DNAJB1	288.268	448
DIAPH1	287.969	449
PPA1	287.733	450
RPS2P46	287.321	451
MZB1	286.832	452
SEPTIN9	286.611	453
SNX5	286.341	454
PSMB1	286.041	455
ATP5PB	285.507	456
ATP2A2	284.722	457
SOD1	284.636	458
TUBB	283.396	459
UBL5	281.589	460
HDAC1	281.409	461
SNRPA	280.427	462
SLIRP	279.477	463
CDC37	278.889	464
ABCE1	278.525	465
UQCRH	278.082	466
ARL6IP4	277.418	467
FUBP1	277.094	468
MYB	276.753	469
DDX39B	276.607	470
TARS1	276.595	471
NAP1L4	276.497	472
HSPA4	276.227	473
TAF1D	276.157	474
PDCD6IP	275.597	475
EIF3I	275.417	476
TAF15	275.341	477
SNRNP70	272.545	478
ACADVL	272.499	479
UBE2I	272.11	480
TAGLN2	271.475	481
CD3G	270.954	482
DDX46	270.323	483
SF1	269.955	484
RPL36AL	269.834	485
PRMT5	268.852	486
CYRIB	268.805	487
VIM	268.755	488
EIF3D	268.496	489
RPLP1	266.728	490
EIF2S1	266.391	491
GSPT1	266.374	492
ZRANB2	265.612	493
SRSF6	265.567	494
METTL24	265.551	495
PRKAR1A	264.248	496
TMBIM6	264.246	497
SRSF10	263.678	498
PRPF8	261.852	499
KRR1	261.781	500
PRKCSH	260.125	501
KHDRBS1	260.028	502
RAB7A	259.921	503
EVL	259.79	504
SRSF7	259.542	505
MBNL1	258.49	506
PABPC4	258.429	507
BZW1	258.377	508
M6PR	257.442	509
PSMB4	257.042	510
PPM1G	256.309	511
CSE1L	255.762	512
CTPS1	255.518	513
U2SURP	254.993	514
LBHD1	254.816	515
PSMD11	253.946	516
MAP4K4	253.399	517
COX4I1	252.959	518
DDX24	252.627	519
TMEM106C	252.159	520
TBCD	251.922	521
SRP72	251.758	522
SUPT16H	251.066	523
ZWINT	250.658	524
STT3B	250.344	525
PCNA	250.013	526
ZMAT2	249.072	527
MTND2P28	248.909	528
C11orf58	248.768	529
GABARAP	248.311	530
CALM1	246.908	531
SUPT4H1	246.737	532
TM7SF3	245.932	533
SEPTIN7	245.856	534
DDX18	245.809	535
RNASEH2B	245.805	536
UBAP2L	245.298	537
HSPA5	245.234	538
ATP5PF	244.721	539
IARS1	244.715	540
G3BP2	244.521	541
RBM25	244.458	542
TFRC	244.297	543
MTND1P23	243.998	544
DHX15	243.887	545
MTDH	243.064	546
ARPC3	242.86	547
TXNL4A	241.914	548
BUD31	241.764	549
SLTM	241.467	550
CDC20	241.301	551
CSNK1A1	240.741	552
CACYBP	240.68	553
PDAP1	240.475	554
PPP1CA	239.801	555
POLD2	239.801	556
PSMA7	239.801	557
BRIX1	239.801	558
PSMA5	239.801	559
TPX2	239.8	560
NCBP2	239.436	561
CCAR2	239.116	562
RAB11A	238.996	563
KCNAB2	238.663	564
CHD4	238.281	565
PSMD8	237.63	566
FNBP1	237.591	567
PTTG1	237.533	568
CAPZB	237.376	569
RPL22	237.324	570
C12orf75	237.283	571
PGD	236.917	572
TOMM5	236.502	573
TRAJ1	236.085	574
PSMD13	234.927	575
AP2M1	234.817	576
SH3KBP1	234.771	577
MYH9	234.618	578
BUB3	234.499	579
GALNT2	233.752	580
PRELID1	233.414	581
RAB10	233.37	582
RRM1	233.032	583
PSME3	232.347	584
TARDBP	232.304	585
SON	232.258	586
NDUFA13	232.108	587
TCF3	231.783	588
UBE2L3	231.333	589
CNOT7	231.324	590
CHD1	231.299	591
EIF3K	231.203	592
CYCS	230.973	593
MORF4L2	230.88	594
SAFB	230.797	595
NDUFS3	230.32	596
PSMC3	230.172	597
METAP2	229.919	598
PARP1	229.849	599
BUB1	229.652	600
NUSAP1	229.577	601
ZAP70	229.165	602
FAM133B	229.138	603
UBA2	228.617	604
PRR13	228.283	605
AMZ2P1	228.208	606
TRIP12	228.142	607
TXNRD1	227.639	608
VAPA	227.391	609
GRB2	227.358	610
EIF2A	227.08	611
BOLA2B	227.019	612
SNU13	226.746	613
FXR1	226.249	614
FAM177B	226.159	615
SRRT	226.155	616
TOP1	226.126	617
UBTF	225.438	618
THOC1	225.001	619
POLR2I	224.715	620
NHP2	224.324	621
GPATCH4	223.604	622
SMARCA4	223.373	623
NDUFV2	223.242	624
TFDP1	222.683	625
FARSA	222.577	626
IPO5	222.419	627
ATP1A1	221.702	628
POLE3	221.32	629
ETF1	221.286	630
PSIP1	221.262	631
UBE2N	220.722	632
TUFM	220.348	633
MYO7B	220.119	634
ME2	219.718	635
CDK1	219.717	636
SLBP	219.656	637
G3BP1	219.546	638
NUP50	219.505	639
CSK	218.887	640
NDUFB10	218.589	641
YWHAB	217.718	642
SLC7A5	217.638	643
MRPL22	217.419	644
TMED10	216.984	645
DDX23	216.935	646
CTDNEP1	216.662	647
CBX1	216.586	648
CUTA	216.545	649
ESD	216.119	650
EFTUD2	215.966	651
ARPC5	215.62	652
PTPN7	215.283	653
SIVA1	215.107	654
ITM2A	215.092	655
WDR12	215.079	656
USP14	214.907	657
YARS1	214.767	658
ATP5MJ	214.409	659
NAA50	213.992	660
THRAP3	213.965	661
KIF22	213.76	662
FADS2	213.681	663
MCM3	212.82	664
BAZ1A	212.074	665
UQCRB	211.865	666
PPP1CC	211.84	667
EIF2AK1	211.559	668
NEDD8	211.331	669
UBE2V1	211.147	670
STOML2	210.767	671
TRIR	210.545	672
CYB5B	210.37	673
DUS1L	210.131	674
SPN	209.949	675
NCOR1	209.805	676
DNAJC7	209.677	677
SRSF9	209.659	678
NARS1	209.081	679
DDB1	208.987	680
PPP2R5C	208.467	681
TCERG1	208.394	682
IK	208.39	683
SRSF4	208.352	684
GNAI2	208.313	685
MTHFD1	208.095	686
ANAPC15	207.492	687
RPN1	207.484	688
CHCHD3	206.943	689
CTCF	206.442	690
LARP1	206.252	691
DDX54	205.934	692
RB1	205.926	693
SELENOF	205.583	694
SLC9A3R1	205.44	695
PLK1	205.41	696
GRSF1	205.4	697
CLTC	205.281	698
CHORDC1	204.627	699
PDIA6	204.209	700
EXOSC9	204.152	701
DAZAP2	204.061	702
VDAC3	203.716	703
SUMO3	203.606	704
ATP5IF1	203.066	705
NDUFB9	202.777	706
HTATSF1	202.709	707
PSMC2	202.573	708
PRKDC	202.552	709
TMPO	202.524	710
VDAC2	202.205	711
GNL2	201.902	712
DYNLRB1	201.583	713
DDX3X	201.565	714
C19orf53	201.469	715
CS	201.256	716
SLA	201.192	717
TMCO1	200.932	718
MYC	200.785	719
TPD52	200.252	720
ADAR	200.026	721
HAX1	199.986	722
DAD1	199.916	723
PRC1	199.334	724
SEPTIN1	199.111	725
NPIPB3	199.026	726
MTHFD2	198.969	727
CXCR4	198.895	728
LAPTM5	198.786	729
COX8A	198.602	730
CNOT1	198.247	731
LBR	198.195	732
NUDT5	198.163	733
PSMD1	197.344	734
CSNK2A1	196.838	735
ACTR2	196.656	736
CLNS1A	196.147	737
PPID	195.753	738
CAP1	195.453	739
IDH2	195.342	740
NDUFV1	194.581	741
ANXA11	194.231	742
PTPN2	194.177	743
PNRC2	193.955	744
COPS6	193.928	745
POLR2F	193.588	746
DDX56	193.437	747
POLR2B	192.945	748
CLPP	192.588	749
GMFG	192.582	750
ANP32E	192.558	751
ATP2A3	192.552	752
OCIAD1	192.517	753
SNRPA1	192.304	754
GPX4	192.129	755
MYL12B	192.004	756
DRAP1	191.846	757
GRK2	191.673	758
CCDC124	191.643	759
RFC1	191.329	760
METTL5	190.97	761
RAC1	190.675	762
CDC42	190.541	763
ACSF3	190.478	764
BSG	190.377	765
RPL21P75	190.34	766
ADSL	190.241	767
PRPF19	188.248	768
PPIG	188.227	769
SNX3	187.705	770
SDHB	187.643	771
SPCS2	187.528	772
ACOT7	187.388	773
HM13	187.028	774
APRT	186.876	775
TRAP1	186.37	776
ADAM10	185.969	777
GTPBP4	185.968	778
SASH3	185.855	779
EXOC4	185.736	780
DHFR	185.621	781
SART1	185.474	782
ACP1	185.269	783
MRPL20	185.24	784
NDUFB8	184.816	785
NMRAL1	184.798	786
FYN	184.746	787
SEPTIN2	184.415	788
NUP93	184.323	789
NPIPB5	184.093	790
MPRIP	183.582	791
MTCH2	183.41	792
CDCA7	183.297	793
WBP11	183.259	794
PCNP	182.974	795
IDH3A	182.779	796
UBQLN1	182.691	797
SFXN1	182.577	798
METTL9	182.564	799
EPRS1	182.364	800
PHF5A	182.223	801
SCD	181.952	802
GRAP2	181.744	803
EIF2S2	181.619	804
XPO6	181.274	805
NOL11	180.9	806
HBS1L	180.886	807
SINHCAF	180.822	808
PSMC4	180.773	809
GLRX3	180.299	810
THOC3	179.557	811
ANKRD10	179.475	812
TMED2	179.368	813
TFDP2	179.253	814
AMD1	179.135	815
SARNP	178.828	816
TMEM123	178.419	817
PSMB2	177.979	818
ATP5MC1	177.873	819
NAA38	177.817	820
NUDT21	177.757	821
KRI1	177.138	822
USP10	176.912	823
SYNCRIP	176.754	824
GMPS	176.706	825
THOC2	176.633	826
RAD23B	176.551	827
SRRM1	176.458	828
TAF10	176.388	829
PPP2R1A	176.208	830
GTSF1	175.962	831
PFKP	175.944	832
MTREX	175.748	833
CD81	175.668	834
NME1-NME2	175.604	835
KTN1	175.532	836
TCF12	175.449	837
ATP5PO	175.278	838
RAC2	175.156	839
MRPS15	174.995	840
AHCY	174.993	841
CLTA	174.97	842
CKS1B	174.562	843
DOCK2	174.424	844
PSMC1	174.374	845
MYBL2	174.285	846
ENSA	174.27	847
MAGOH	174.238	848
CTBP1	174.127	849
SSR3	174.033	850
EZR	173.443	851
ACLY	173.384	852
OST4	173.355	853
TOMM40	173.323	854
POMP	173.306	855
DNTTIP2	173.07	856
SSR1	173.069	857
WDR43	173.016	858
CENPF	172.943	859
ZC3H15	172.68	860
RBBP7	172.562	861
XPNPEP1	172.542	862
CYFIP2	172.51	863
TOP2B	172.148	864
SENP3	172.141	865
PNISR	172.08	866
COX7A2	171.906	867
MCM5	171.861	868
HMGN5	171.578	869
MAP2K2	171.532	870
SSBP1	171.176	871
API5	170.83	872
ETS1	170.812	873
FTSJ3	170.743	874
INTS13	170.725	875
SQLE	170.681	876
MRPL23	170.624	877
STK24	170.607	878
UQCRC1	170.223	879
RCC1	170.068	880
CD164	169.464	881
SSBP4	169.012	882
TIMM50	168.989	883
SMC1A	168.855	884
DARS1	168.852	885
NUP107	168.722	886
BCCIP	168.516	887
COPS3	168.299	888
RAP1B	168.211	889
PES1	168.187	890
MTA2	168.176	891
PSMD7	168.101	892
CCNI	167.988	893
PRRC2C	167.756	894
KDM1A	167.584	895
SH3BGRL3	167.55	896
HDAC2	167.525	897
VPS29	167.359	898
FAM136A	167.338	899
WDR77	167.317	900
PSMG1	167.243	901
RPN2	167.165	902
DNAJB6	166.625	903
LRPPRC	166.561	904
SKA2	166.436	905
SNRNP200	166.423	906
ADH5	166.389	907
KPNA2	166.287	908
RPS23P8	166.274	909
DDX41	166.25	910
INO80E	166.247	911
NUTF2	166.234	912
PSMF1	165.931	913
NSUN2	165.893	914
PIN1	165.551	915
UBE2V2	165.515	916
BRD7	165.417	917
COX6B1	165.231	918
NDUFS6	165.092	919
COX5A	164.922	920
RNF10	164.733	921
SRPK1	164.723	922
EIF5B	164.687	923
LUC7L2	164.659	924
ATP1B3	164.459	925
CDK2AP1	164.262	926
ARF3	164.201	927
GANAB	164.193	928
MARCKSL1	164.178	929
PEBP1	164.017	930
YWHAH	164.014	931
UBE2M	164.014	932
CALM2	164.013	933
PTPA	163.952	934
NMT1	163.528	935
GOT2	163.509	936
ANXA1	163.377	937
MRPL9	163.011	938
TRBJ2-4	162.984	939
ITGA4	162.965	940
SELENOW	162.308	941
PCM1	162.239	942
TOPBP1	162.238	943
BUB1B	162.226	944
CCND3	161.981	945
TKT	161.884	946
OLA1	161.797	947
CDK5RAP3	161.376	948
PPIH	161.243	949
LPXN	161.176	950
CD47	160.921	951
TALDO1	160.776	952
RTN4	160.498	953
PSME3IP1	160.342	954
BST2	160.167	955
LSM4	159.985	956
RABGGTB	159.947	957
ARHGEF6	159.872	958
CBX5	159.689	959
PDHA1	159.478	960
ARPC1B	159.407	961
SHMT2	159.051	962
PTCD3	158.974	963
NOP10	158.896	964
INCENP	158.832	965
DCAF8	158.782	966
MRPL18	158.553	967
ATXN2L	158.517	968
ARL6IP1	158.332	969
CHD3	157.881	970
MRFAP1	157.724	971
HMGCS1	157.622	972
BRD8	157.563	973
RFC4	157.434	974
NDUFA4	157.302	975
LAT	157.221	976
TRBJ2-2	156.874	977
MRPL37	156.829	978
TACC3	156.693	979
TECR	156.654	980
ARGLU1	156.652	981
MAGOHB	156.583	982
EIF4H	156.503	983
TXN	156.248	984
TTC1	156.126	985
TPGS2	156.083	986
PPP2CA	155.616	987
CCAR1	155.583	988
RALY	155.295	989
CD1A	155.281	990
TIA1	155.256	991
PRDX3	155.193	992
ATP6V1F	155.108	993
EZH2	155.098	994
GTF2F1	154.731	995
MRPS18C	154.61	996
SREK1	154.42	997
POLR2H	154.387	998
SPCS1	154.3	999
ARHGAP11A	154.227	1000
UBE2Q1	154.118	1001
SCAF11	154.023	1002
SMARCD1	154.002	1003
TCOF1	153.787	1004
SMARCC1	153.449	1005
ERGIC3	153.359	1006
PRELID3B	153.213	1007
CPNE1	153.184	1008
SEH1L	153.049	1009
PSMD4	153.005	1010
CKAP5	152.79	1011
SF3A2	152.765	1012
MZT2B	152.74	1013
IKZF1	152.712	1014
TOMM22	152.657	1015
MLEC	152.623	1016
NDUFS8	152.489	1017
PNP	152.433	1018
NDUFB4	152.358	1019
NSD2	152.325	1020
EIF2B5	152.163	1021
RPL10	152.109	1022
RNF167	151.416	1023
SEC13	151.28	1024
MARS1	151.228	1025
TRBJ2-6	151.205	1026
INSIG1	151.183	1027
MPP5	151.095	1028
NETO2	151.095	1029
EIF2S3	151.093	1030
MRPL17	151.075	1031
LIG1	150.861	1032
UQCC2	150.855	1033
TBCB	150.835	1034
GAR1	150.797	1035
SNRPG	150.718	1036
MACF1	150.474	1037
LARS1	150.46	1038
TNPO1	150.432	1039
IQGAP1	150.355	1040
MCM2	150.129	1041
CYC1	150.06	1042
CERS2	150.052	1043
FYB1	149.922	1044
ATP6V0B	149.535	1045
OCIAD2	149.359	1046
LSM12	149.296	1047
GTF3C6	149.275	1048
MAPRE1	148.571	1049
LRRC59	148.504	1050
MKI67	148.467	1051
SPTBN1	148.448	1052
PDIA4	148.416	1053
PPP6R3	148.254	1054
PRDX5	147.828	1055
PICALM	147.746	1056
ERGIC1	147.655	1057
RCC2	147.558	1058
RECQL4	147.475	1059
UCK2	147.463	1060
DBN1	147.46	1061
SZRD1	147.339	1062
APEH	147.327	1063
ZCRB1	147.202	1064
MRPL11	146.958	1065
SAMD1	146.878	1066
POLR2A	146.758	1067
RTN3	146.096	1068
USP39	145.946	1069
PTDSS1	145.729	1070
SMC2	145.663	1071
AEBP1	145.656	1072
NAT10	145.566	1073
LRRFIP1	145.537	1074
TIMM13	145.48	1075
PRKCH	145.452	1076
SSU72	145.255	1077
MANF	145.245	1078
GHITM	145.201	1079
IGFBP2	145.111	1080
AIP	144.934	1081
TERF2IP	144.923	1082
LUC7L	144.888	1083
RPL9	144.751	1084
MTPN	144.49	1085
MAX	144.396	1086
CMPK1	144.35	1087
CIB1	144.322	1088
CCDC59	144.231	1089
ZPR1	144.136	1090
YME1L1	143.941	1091
PIK3R1	143.703	1092
FARSB	143.656	1093
LMAN1	143.606	1094
SLC3A2	143.309	1095
CPSF2	143.306	1096
MRPS7	143.245	1097
CAPNS1	143.173	1098
PTMAP5	142.967	1099
TRAM1	142.743	1100
ATP6V0C	142.73	1101
CIAO2B	142.707	1102
POLR2G	142.688	1103
SOX4	142.418	1104
NAE1	142.411	1105
PRDX2	142.353	1106
KIF5B	142.335	1107
NDUFA12	142.227	1108
NUP62	142.225	1109
CKLF	142.188	1110
RHEB	142.173	1111
EVI5L	142.148	1112
RBM34	142.125	1113
RIOK2	142.105	1114
CD53	142.099	1115
STK25	142.052	1116
FNBP4	141.999	1117
CLINT1	141.933	1118
UBE2T	141.817	1119
PIN4	141.757	1120
HJURP	141.686	1121
TAOK3	141.612	1122
POLR2K	141.604	1123
SMAD2	141.598	1124
PRPF4B	141.54	1125
COX6C	141.531	1126
NOL7	141.358	1127
UBXN1	141.337	1128
SUPT5H	141.304	1129
MRPS34	141.113	1130
H2AZ2	141.046	1131
CYTH1	141.014	1132
SARS1	140.946	1133
FAM120A	140.94	1134
SNRPF	140.935	1135
REPIN1	140.858	1136
RPA1	140.848	1137
MRPS5	140.622	1138
STT3A	140.571	1139
SATB1	140.48	1140
PSME1	140.425	1141
CDCA7L	140.371	1142
PKN1	140.363	1143
RBBP8	140.299	1144
SELENOT	140.274	1145
ESYT2	140.224	1146
EIF4A3	140.175	1147
POLR2E	140.085	1148
NUP210	139.846	1149
LSM5	139.766	1150
ACADM	139.566	1151
RBM12	139.53	1152
EPB41	139.422	1153
TRAV8-4	139.343	1154
LYPLA1	139.324	1155
DDX1	139.311	1156
ARRB2	139.259	1157
FAT1	139.121	1158
USF2	138.917	1159
TIMM44	138.795	1160
PET100	138.781	1161
VAT1	138.778	1162
SNW1	138.658	1163
HMGCR	138.61	1164
CFDP1	138.579	1165
NBPF20	138.34	1166
CCNA2	138.278	1167
STARD7	138.226	1168
SNF8	138.134	1169
TRAF3IP3	137.904	1170
HADH	137.811	1171
ENOSF1	137.793	1172
CCDC86	137.68	1173
NOP2	137.612	1174
SEC62	137.605	1175
AP2S1	137.525	1176
ATP6V1E1	137.372	1177
JTB	137.357	1178
COX5B	137.08	1179
GPX1	136.983	1180
NOC2L	136.918	1181
FANCI	136.598	1182
UTP11	136.408	1183
LAP3	136.248	1184
ACAP1	136.212	1185
RPF1	136.17	1186
TMX2	136.14	1187
MIX23	136.081	1188
NRDC	135.837	1189
TRA2A	135.811	1190
VCP	135.803	1191
QRICH1	135.794	1192
FIP1L1	135.714	1193
SMARCB1	135.654	1194
TIAL1	135.545	1195
CCZ1B	135.486	1196
PSMA2	135.456	1197
ZC3H11A	135.421	1198
PRPF38A	135.284	1199
PPAN	135.136	1200
QARS1	135.054	1201
NUP88	135.011	1202
GYPC	134.945	1203
SLC25A6	134.61	1204
VRK1	134.603	1205
RNF187	134.56	1206
R3HDM1	134.507	1207
IGHVII-40-1	134.39	1208
FCF1	134.344	1209
MYBBP1A	134.323	1210
MEA1	134.244	1211
PAK2	134.156	1212
CIZ1	134.116	1213
LMAN2	134.093	1214
RRP36	133.949	1215
GADD45GIP1	133.891	1216
NDUFB3	133.823	1217
CCDC34	133.744	1218
RBM4	133.739	1219
PIEZO1	133.661	1220
RCN2	133.429	1221
PAPOLA	133.222	1222
RUNX1	133.07	1223
YWHAG	133.053	1224
CD247	132.968	1225
CSNK2B	132.847	1226
SEPHS1	132.833	1227
CENPV	132.822	1228
PDS5A	132.619	1229
DDX42	132.58	1230
MAD2L1	132.541	1231
GATAD2A	132.491	1232
TRIP13	132.252	1233
EID1	132.244	1234
PPP5C	132.125	1235
KIF2C	131.786	1236
RPL7L1	131.774	1237
TSG101	131.761	1238
SREBF2	131.686	1239
TMEM109	131.535	1240
DGKA	131.298	1241
RPS4Y1	131.27	1242
DCTN2	130.919	1243
LONP1	130.901	1244
MRPL12	130.796	1245
CNPY2	130.649	1246
GPS2	130.64	1247
MRPL38	130.564	1248
NT5DC2	130.418	1249
MRPL24	130.395	1250
PUM3	130.391	1251
GLO1	130.383	1252
NFE2L1	130.353	1253
SHISA5	130.226	1254
PFDN1	130.214	1255
DNAJC11	130.208	1256
SRP68	129.973	1257
STAU2	129.93	1258
HSD17B4	129.915	1259
PPP1R7	129.73	1260
UFC1	129.688	1261
DDOST	129.665	1262
AAMP	129.629	1263
ICAM2	129.625	1264
ELP5	129.619	1265
ELMO1	129.248	1266
KNSTRN	129.215	1267
PSMB5	129.207	1268
FLII	129.184	1269
POLR2L	129.178	1270
ADD1	129.139	1271
RARS1	129.138	1272
NAPA	129.097	1273
GRPEL1	129.057	1274
GRK6	128.968	1275
ATPAF1	128.932	1276
NDUFC2	128.824	1277
NCAPD3	128.749	1278
NCAPD2	128.737	1279
ZNF146	128.692	1280
ELAVL1	128.687	1281
PPP4R3A	128.631	1282
PFDN2	128.538	1283
SMS	128.525	1284
STRAP	128.493	1285
MAP7D1	128.437	1286
PPP1R12A	128.371	1287
SARAF	128.211	1288
CARHSP1	128.211	1289
HDDC2	128.045	1290
SNRNP40	127.996	1291
AIF1	127.759	1292
DHPS	127.427	1293
MAEA	127.308	1294
SAE1	127.278	1295
NCAPH	127.237	1296
THOC7	127.14	1297
UXT	127.109	1298
FAM32A	126.647	1299
MAPRE2	126.616	1300
SEC11C	126.616	1301
TIMM10	126.52	1302
HIGD1A	126.495	1303
CAND1	126.361	1304
AKT2	126.335	1305
TRBC2	126.297	1306
NUP98	126.264	1307
CAD	126.237	1308
USP22	126.228	1309
SAP30BP	126.191	1310
MDH1	126.128	1311
MLH1	126.113	1312
XPOT	126.1	1313
LIG3	126.011	1314
CCNB2	126.005	1315
POLR3E	126.002	1316
TLN1	125.48	1317
PSMD3	125.411	1318
SHQ1	125.31	1319
PPP4C	125.29	1320
PPHLN1	125.262	1321
ACAT2	125.204	1322
ROMO1	124.97	1323
BAP1	124.873	1324
UGGT1	124.857	1325
THYN1	124.841	1326
COPB2	124.495	1327
ATP6V1G1	124.489	1328
POLR2J	124.447	1329
RER1	124.418	1330
CPSF6	124.404	1331
CPSF3	124.374	1332
TIMMDC1	124.335	1333
HUWE1	124.138	1334
TTK	124.067	1335
MRPL16	124.035	1336
MLF2	123.934	1337
TSN	123.531	1338
CKS2	123.529	1339
SLC25A39	123.524	1340
SUGP2	123.507	1341
ECHDC1	123.331	1342
PAFAH1B3	123.109	1343
DHCR24	123.088	1344
COPZ1	123.083	1345
DNAJC2	123.079	1346
TACC1	123.015	1347
CHTF8	122.869	1348
ZC3H13	122.802	1349
CDKN3	122.719	1350
DEF6	122.685	1351
CCNL1	122.621	1352
RAB1B	122.421	1353
NSFL1C	122.344	1354
MRPL53	122.248	1355
MND1	122.167	1356
AUP1	122.124	1357
PRPF38B	122.11	1358
CPSF7	122.108	1359
EIF4E	122.103	1360
UBXN4	122.063	1361
ABCF2	121.993	1362
ETFA	121.983	1363
DBF4	121.95	1364
AZI2	121.62	1365
EIF4E2	121.593	1366
CENPU	121.474	1367
PSMC6	121.426	1368
CTSC	121.337	1369
ECH1	121.268	1370
AIMP1	121.228	1371
BID	121.096	1372
CBFB	121.09	1373
DRG1	120.975	1374
RANGAP1	120.905	1375
PSAT1	120.888	1376
LMNB2	120.769	1377
SF3B6	120.754	1378
ACAT1	120.74	1379
REXO2	120.677	1380
POLR1D	120.614	1381
ARFGAP1	120.603	1382
COPE	120.309	1383
RTCB	120.242	1384
RPA2	120.227	1385
IST1	120.015	1386
RACGAP1	119.913	1387
PMPCB	119.913	1388
KXD1	119.883	1389
DNAJB11	119.82	1390
CUL3	119.657	1391
SMARCD2	119.574	1392
ARHGAP30	119.568	1393
NOP14	119.509	1394
IGLL1	119.457	1395
DKC1	119.439	1396
PSMD12	119.365	1397
SART3	119.347	1398
AURKB	119.345	1399
APBB1IP	119.256	1400
IP6K2	119.112	1401
KRTCAP2	118.926	1402
PAFAH1B1	118.873	1403
ANAPC7	118.842	1404
UBA1	118.746	1405
EIF4EBP3	118.725	1406
STAG2	118.562	1407
IDH3B	118.546	1408
TOMM20	118.445	1409
HSBP1	118.404	1410
NABP2	118.202	1411
UCHL5	118.168	1412
HPRT1	118.114	1413
AK6	118.109	1414
OXCT1	118.025	1415
WDR74	118.015	1416
TTF2	117.874	1417
RABL6	117.85	1418
UQCR10	117.72	1419
LCP2	117.665	1420
PSMB6	117.578	1421
PHB2	117.558	1422
DNAJA3	117.523	1423
DLD	117.446	1424
JPT2	117.402	1425
PLCG1	117.395	1426
IMP4	117.385	1427
RIOK1	117.226	1428
SEC61A1	117.02	1429
NPM3	116.966	1430
EIF2B1	116.859	1431
RUVBL1	116.819	1432
KIF2A	116.684	1433
MAPKAPK3	116.678	1434
RBM5	116.548	1435
ERAL1	116.47	1436
SRP19	116.35	1437
UQCC1	116.232	1438
ADRM1	116.207	1439
PDCD11	116.168	1440
EXOSC3	116.07	1441
MRPL28	116.07	1442
POLR3G	116.01	1443
USP1	115.93	1444
SRPRA	115.916	1445
ERGIC2	115.821	1446
TCEA1	115.729	1447
HSF1	115.596	1448
OSTC	115.57	1449
DHX30	115.511	1450
LAMTOR5	115.491	1451
LTV1	115.435	1452
DSTN	115.427	1453
CFAP298-TCP10L	115.309	1454
CD1C	115.294	1455
THUMPD3	115.277	1456
CMSS1	115.238	1457
GORASP2	115.052	1458
RAE1	115.031	1459
MOB1A	114.964	1460
SPAG5	114.907	1461
KIF23	114.893	1462
ANKRD11	114.862	1463
PTPN6	114.852	1464
CTNNBL1	114.824	1465
DENR	114.798	1466
CIRBP	114.763	1467
UBE3A	114.645	1468
ADAT1	114.63	1469
SELENOH	114.484	1470
TMEM259	114.321	1471
GPBP1L1	114.311	1472
CALCOCO2	114.284	1473
H1-10	114.242	1474
NPIPB4	114.213	1475
CDK11B	114.198	1476
PPIL1	114.128	1477
AAAS	114.108	1478
ELAC2	114.1	1479
GRWD1	114.083	1480
DDX10	114.063	1481
FAM162A	114.028	1482
FKBP8	113.989	1483
MAK16	113.873	1484
PTPN11	113.774	1485
SAFB2	113.748	1486
ZNF664	113.738	1487
PAIP2	113.625	1488
NOL8	113.572	1489
CTR9	113.517	1490
VTA1	113.506	1491
AQP1	113.447	1492
NDUFA10	113.382	1493
TBL1XR1	113.382	1494
INTS8	113.313	1495
CEP55	113.236	1496
C19orf48	113.216	1497
NEK7	113.15	1498
SLU7	113.06	1499
PGM2	112.877	1500
SUMF2	112.837	1501
CALU	112.81	1502
DCAF13	112.754	1503
CENPX	112.732	1504
ARID1A	112.69	1505
NDUFB7	112.537	1506
CNOT9	112.458	1507
PDCD2	112.418	1508
RRP1B	112.327	1509
ARPP19	112.192	1510
URI1	112.181	1511
ATP5F1D	112.177	1512
BLMH	112.176	1513
MRPL4	112.097	1514
CEP70	112.063	1515
ATP5MK	111.903	1516
ZNF706	111.585	1517
GMNN	111.549	1518
RPIA	111.537	1519
IWS1	111.461	1520
SGTA	111.385	1521
ENY2	111.381	1522
IQGAP2	111.363	1523
SSR2	111.294	1524
PGAM5	111.289	1525
NDUFA11	111.25	1526
PFDN4	111.234	1527
ITGB3BP	111.167	1528
WARS1	111.104	1529
ISCU	111.07	1530
NAA15	111.061	1531
MBD2	111	1532
TRAPPC12	110.977	1533
GLYR1	110.916	1534
POLR2D	110.911	1535
TOR1AIP1	110.864	1536
NUP58	110.807	1537
CAPG	110.785	1538
UBR4	110.715	1539
CLEC11A	110.609	1540
FKBP3	110.601	1541
C12orf57	110.595	1542
OS9	110.566	1543
SKA3	110.496	1544
PTPRC	110.265	1545
PPT1	110.264	1546
CELF1	110.229	1547
BABAM1	110.212	1548
DCTD	110.184	1549
RANBP3	110.099	1550
NUMA1	110.084	1551
UQCRQ	110.056	1552
WAC	110.032	1553
MPDU1	110.023	1554
RAB2A	109.993	1555
ADIPOR1	109.989	1556
DDX55	109.881	1557
CDCA5	109.753	1558
TXN2	109.743	1559
NUP188	109.69	1560
SETD5	109.674	1561
CDK11A	109.632	1562
TBC1D1	109.599	1563
MRPL32	109.47	1564
SUPT6H	109.397	1565
CDC27	109.38	1566
TRAPPC5	109.321	1567
PCID2	109.309	1568
XRN2	109.267	1569
CCDC47	109.158	1570
MRPL47	109.114	1571
UBE2K	108.897	1572
MCTS1	108.888	1573
SSBP3	108.867	1574
UQCRFS1	108.818	1575
SLC43A3	108.787	1576
FLNA	108.736	1577
NDUFAF3	108.654	1578
MAD2L2	108.645	1579
SLC1A5	108.592	1580
NDE1	108.577	1581
COX20	108.574	1582
PYCR2	108.537	1583
ACTN4	108.534	1584
MRPS11	108.49	1585
IARS2	108.465	1586
CKAP2	108.451	1587
ITGB2	108.375	1588
MFF	108.311	1589
AURKAIP1	108.222	1590
POP7	108.162	1591
GSR	108.141	1592
HCLS1	108.087	1593
RHOC	108.081	1594
BOLA2-SMG1P6	108.038	1595
METTL26	107.998	1596
CMAHP	107.978	1597
RABEP1	107.941	1598
AKT1	107.924	1599
TERF2	107.792	1600
MZT2A	107.781	1601
TNPO2	107.679	1602
FEN1	107.652	1603
TMEM14B	107.626	1604
TRAPPC1	107.514	1605
RAF1	107.498	1606
XPO5	107.443	1607
ODF2	107.4	1608
WDR82	107.308	1609
KIF15	107.251	1610
PSMD6	107.239	1611
RWDD1	107.218	1612
AARS1	107.046	1613
UBE2E1	106.937	1614
DLAT	106.838	1615
FIBP	106.811	1616
ANKRD17	106.435	1617
C1orf131	106.432	1618
CHEK1	106.417	1619
VANGL1	106.337	1620
CHAF1A	106.259	1621
TPR	106.236	1622
TXLNGY	106.137	1623
BZW2	106.107	1624
DPF2	106.058	1625
SREBF1	106.042	1626
INTS11	105.902	1627
UFD1	105.89	1628
NOSIP	105.851	1629
TUBG1	105.768	1630
WDR3	105.72	1631
RPF2	105.657	1632
GNB2	105.614	1633
URM1	105.552	1634
DROSHA	105.544	1635
NDUFAB1	105.499	1636
NSMAF	105.46	1637
ORMDL1	105.422	1638
NUB1	105.413	1639
EXOSC10	105.319	1640
PSMB8	105.279	1641
MTCH1	105.175	1642
TBRG4	105.066	1643
SNURF	105.056	1644
TMEM18	105.05	1645
ICE2	105.036	1646
AZIN1	105.026	1647
CNN2	104.955	1648
HADHA	104.942	1649
NGDN	104.939	1650
RTF2	104.884	1651
WNK1	104.857	1652
PBK	104.827	1653
NCAPG2	104.704	1654
NAXE	104.608	1655
GCLC	104.582	1656
SNRPB2	104.571	1657
MAP1A	104.558	1658
WTAP	104.403	1659
HPS4	104.402	1660
MTF2	104.389	1661
RHOG	104.318	1662
SENP2	104.18	1663
POP4	104.097	1664
COPS4	104.094	1665
RANBP9	104.084	1666
VPS51	104.073	1667
CCDC117	104.052	1668
RFWD3	104.021	1669
CYBC1	104.017	1670
MRTO4	103.994	1671
SNX1	103.981	1672
MCM6	103.927	1673
NADK	103.858	1674
EIF6	103.844	1675
OGT	103.793	1676
CDC45	103.748	1677
BAG6	103.623	1678
UTP6	103.459	1679
UQCR11	103.441	1680
ZNF22	103.386	1681
NFYC	103.26	1682
MSL1	103.209	1683
CENPK	103.201	1684
ARIH2	103.151	1685
RPS21	103.142	1686
GNG5	103.132	1687
EMC7	103.121	1688
POLE	103.111	1689
CHMP4B	103.099	1690
HMMR	103.092	1691
TDG	103.05	1692
NDUFA9	102.978	1693
CORO1C	102.939	1694
PRPS1	102.909	1695
NOMO3	102.908	1696
MLX	102.875	1697
SPOUT1	102.775	1698
SELL	102.733	1699
BYSL	102.688	1700
MRPS2	102.644	1701
MTRR	102.605	1702
AP1G2	102.588	1703
RBBP6	102.544	1704
TPP2	102.481	1705
CXXC1	102.439	1706
EIF2S2P4	102.298	1707
GSE1	102.279	1708
CSNK1E	102.27	1709
CLTB	102.187	1710
MBTPS1	102.029	1711
FANCD2	101.953	1712
HMGB1P6	101.948	1713
C6orf62	101.923	1714
SNRNP27	101.871	1715
SEMA4D	101.855	1716
POLA2	101.771	1717
COPS7B	101.768	1718
RNF4	101.714	1719
PITPNA	101.647	1720
SCP2	101.598	1721
DHX38	101.562	1722
MDM2	101.542	1723
HDGFL3	101.488	1724
SH2D1A	101.486	1725
BCR	101.482	1726
NELFCD	101.46	1727
SERP1	101.355	1728
SKP2	101.277	1729
STK26	101.263	1730
PIGG	101.257	1731
PTPRCAP	101.247	1732
HYOU1	101.207	1733
VPS26B	101.207	1734
ARF5	101.193	1735
CAMK4	101.147	1736
ATG3	101.139	1737
ECT2	101.097	1738
SUGT1	101.093	1739
RAB1A	101.09	1740
TXNL1	101.036	1741
VPS4A	101.036	1742
SMU1	101.036	1743
ITGB1	101.036	1744
SMG7	101.026	1745
SMARCA5	101.009	1746
AURKA	100.966	1747
FANCA	100.894	1748
POLR1A	100.877	1749
HSPB1	100.854	1750
FOXM1	100.835	1751
PPIF	100.78	1752
LLPH	100.737	1753
NFE2L2	100.737	1754
AP1M1	100.724	1755
YY1	100.708	1756
IDI1	100.597	1757
ZNF638	100.565	1758
EXOSC8	100.533	1759
SND1	100.487	1760
CCNH	100.443	1761
ATP6V0E1	100.419	1762
CNOT2	100.412	1763
PLRG1	100.373	1764
GFUS	100.326	1765
BIRC5	100.251	1766
COPS8	100.242	1767
ENTR1	100.216	1768
NPLOC4	100.047	1769
PARL	99.9247	1770
NUP205	99.9156	1771
HNRNPA0	99.9047	1772
CIAPIN1	99.9005	1773
ANLN	99.8112	1774
ALG8	99.771	1775
CCDC167	99.6094	1776
HAT1	99.4768	1777
NDUFB5	99.3744	1778
PPP6C	99.3244	1779
SLC29A1	99.2975	1780
SRI	99.2692	1781
PITPNB	99.2438	1782
HARS1	99.2244	1783
BRD9	99.203	1784
ARPC4	99.2027	1785
RBM26	99.173	1786
OXA1L	99.1363	1787
KEAP1	99.0927	1788
MRPL42	99.0705	1789
POLG	98.9034	1790
PWP1	98.84	1791
TMEM126B	98.8032	1792
GNPAT	98.7587	1793
MED6	98.589	1794
RNASEH2A	98.507	1795
EXOSC2	98.3764	1796
INTS10	98.3408	1797
HECTD1	98.3288	1798
CCDC12	98.2696	1799
CLDND1	98.2244	1800
UBE2G1	98.199	1801
UBE2A	98.1654	1802
ARHGAP15	98.151	1803
PTTG1IP	98.0794	1804
PTOV1	97.9513	1805
NOP16	97.9347	1806
PPP1R11	97.9143	1807
ERBIN	97.9015	1808
IPO4	97.8924	1809
ORC6	97.7604	1810
GTF3C1	97.7247	1811
AKR1A1	97.7175	1812
RSRC1	97.7125	1813
AKR1B1	97.7068	1814
SECISBP2	97.7006	1815
COA1	97.6944	1816
DCAF7	97.6861	1817
POLDIP2	97.6661	1818
ATAD2	97.5458	1819
SIT1	97.4666	1820
CFAP20	97.3965	1821
RFC5	97.3701	1822
ANKLE2	97.3389	1823
MAPK1	97.3374	1824
TMX1	97.3083	1825
CHRAC1	97.2683	1826
GNG2	97.212	1827
GLRX5	97.203	1828
PPP4R2	97.1908	1829
HRAS	97.1745	1830
FERMT3	97.1221	1831
SPG21	97.1187	1832
CGGBP1	97.076	1833
DDX11	96.9669	1834
TBC1D7	96.9636	1835
ZNRD2	96.9502	1836
CCDC88C	96.9291	1837
TMED9	96.8684	1838
ACTL6A	96.7827	1839
SDF4	96.7589	1840
TTLL12	96.723	1841
TGIF2-RAB5IF	96.6612	1842
COPA	96.5722	1843
ATP6V1B2	96.5722	1844
RBM23	96.5719	1845
AGFG1	96.5717	1846
TSR1	96.5219	1847
PTMS	96.4996	1848
COPB1	96.474	1849
ANXA2	96.4516	1850
MCMBP	96.3829	1851
PPP2R5D	96.3141	1852
CHTOP	96.2854	1853
MTA1	96.2716	1854
MPHOSPH10	96.2317	1855
DNAJA2	96.1685	1856
RBM14	96.1534	1857
IMMT	96.1425	1858
NSMCE1	96.126	1859
SLC16A1	96.0672	1860
TRIM33	96.0618	1861
CCDC14	96.0502	1862
GGCT	96.0087	1863
SLC20A1	95.9882	1864
STIM1	95.9686	1865
CLCN3	95.8962	1866
COPG1	95.857	1867
POLR3D	95.8434	1868
CNDP2	95.7754	1869
PUF60	95.7342	1870
TAL1	95.6802	1871
CCNC	95.6638	1872
BPNT1	95.6524	1873
IPO7	95.5654	1874
ITGAL	95.5166	1875
SDHA	95.5048	1876
NUDT1	95.5033	1877
CSNK1G2	95.4778	1878
DDX49	95.446	1879
G6PD	95.4359	1880
MYO18A	95.4332	1881
PCNX4	95.3534	1882
BMI1	95.3381	1883
SEC31A	95.3313	1884
DCXR	95.2076	1885
DPP7	95.048	1886
NDUFAF4	95.0425	1887
SORBS3	95.0418	1888
CSNK2A2	95.0245	1889
MAPKAP1	95.0027	1890
BCAS2	94.9577	1891
PLEKHB2	94.8841	1892
ARL5A	94.8812	1893
MED24	94.8783	1894
SELPLG	94.8681	1895
MMADHC	94.8511	1896
WDR75	94.8425	1897
SIGMAR1	94.7997	1898
PHKB	94.7552	1899
CCNL2	94.7442	1900
EXOSC1	94.7032	1901
BRK1	94.6744	1902
TRIM25	94.6493	1903
UBE2F	94.5852	1904
RAP1GDS1	94.5283	1905
ALDH18A1	94.5027	1906
PBRM1	94.4963	1907
MPHOSPH6	94.4652	1908
EFHD2	94.393	1909
GNAQ	94.3846	1910
SRP54	94.3351	1911
IREB2	94.3282	1912
TBC1D9B	94.2897	1913
MARCHF7	94.2803	1914
BTBD1	94.2226	1915
ARHGEF2	94.2068	1916
NXF1	94.1439	1917
BRD2	94.1298	1918
NOB1	94.0806	1919
PSMG2	94.0459	1920
MCM10	93.9472	1921
COPS2	93.8721	1922
PIP4K2A	93.8541	1923
KMT2D	93.8301	1924
CDK5RAP2	93.8153	1925
ZNF131	93.7565	1926
RRP7A	93.7419	1927
NELFE	93.7293	1928
FAF1	93.6859	1929
UBR7	93.6855	1930
NUP37	93.6788	1931
STUB1	93.6738	1932
MPHOSPH9	93.6052	1933
LETM1	93.5859	1934
ITGB1BP1	93.5415	1935
PDS5B	93.3649	1936
PRDX6	93.3527	1937
PDCD6	93.338	1938
CDK12	93.3075	1939
ISG15	93.3055	1940
PCF11	93.252	1941
DNM2	93.2405	1942
HAUS1	93.1215	1943
RAB18	93.0991	1944
CDK2	93.0867	1945
RESF1	93.0603	1946
GLOD4	93.0429	1947
MEAF6	93.0283	1948
TMEM147	92.9762	1949
SPTLC1	92.9424	1950
YTHDF2	92.9207	1951
CDK2AP2	92.8147	1952
ZNF384	92.8108	1953
RAD51C	92.7022	1954
BLOC1S6	92.6867	1955
RBM28	92.6119	1956
IGF2R	92.5867	1957
GPAT4	92.5833	1958
CUL4A	92.5251	1959
VAV1	92.4244	1960
PRKAG1	92.4153	1961
STAT6	92.3283	1962
DHCR7	92.2887	1963
SSBP2	92.2613	1964
UTP4	92.2495	1965
UBE2J2	92.2311	1966
LY6E	92.2055	1967
PPP3R1	92.1416	1968
CIAO1	92.1391	1969
BRMS1	92.1141	1970
E2F4	92.0463	1971
LTA4H	92.0227	1972
USO1	92.0226	1973
ZFAND5	91.9968	1974
METAP1	91.991	1975
CHMP4A	91.9776	1976
ATP5ME	91.9703	1977
COPS9	91.961	1978
RGS10	91.9432	1979
SLC38A1	91.8054	1980
TFAM	91.7586	1981
CCNK	91.7037	1982
TIMM9	91.6355	1983
PSENEN	91.5616	1984
THOP1	91.5579	1985
MRPL52	91.4923	1986
HIKESHI	91.4691	1987
AAGAB	91.4604	1988
RTF1	91.4456	1989
MRPL2	91.4003	1990
FAM207A	91.3551	1991
RPS19BP1	91.3307	1992
NUF2	91.2999	1993
SSNA1	91.1957	1994
HLA-A	91.1924	1995
RNF213	91.1608	1996
MIA3	91.1544	1997
BEX3	91.118	1998
SUCLA2	91.0556	1999
[truncated: 26,184 more rows]

## Sheet: Fig.4
Fig. 4b (left panel)
Time point	DMSO			Levo 5 uM			Levo 10 uM			Levo 20 uM
0	10.6	11	10.7	10.6	11	10.7	10.6	11	10.7	10.6	11	10.7
4	8.25	8.99	8.75	12.6	10.6	10.8	11.3	10.8	11.9	10.7	10.5	10.6
8	9.34	9.71	9.38	11.7	12	11.5	12.3	11.8	12.4	11.9	11.8	12
12	8.67	9.02	8.33	12.2	11.8	12.1	11.4	13	11.8	11	11.9	11.9
Fig. 4b (right panel)
Time point	DMSO			Triptolide 3 nM			Triptolide 5 nM			Triptolide 10 nM
0	10.6	11	10.7	10.6	11	10.7	10.6	11	10.7	10.6	11	10.7
4	9.54	9.09	9.35	10.4	10.6	10	10.6	10.3	9.98	10.6	9.86	10
8	9.41	9.46	9.12	11.1	10.4	10.4	10.9	10.1	9.53	10.7	10.2	10.5
12	9.26	8.57	8.8	10.2	9.96	9.83	10.3	10.4	10.1	10.4	10.2	10.2
Fig. 4e
Timer population
		DMSO			Levo 5 um			Levo 10 uM			Levo 20 uM
TN	0	56.5	67.6	63.1	56.5	67.6	63.1	56.5	67.6	63.1	56.5	67.6	63.1
	4	58.2	44.7	49.7	64.7	63	53.4	64.6	60.6	55	61.2	59.3	56.5
	8	60	46.4	52.5	68	66.8	56.7	67.4	63.2	55.9	67.9	62.4	57.8
	12	54.6	47.5	53.9	60.8	58.1	51.1	58.7	56.3	47.6	50.8	48.8	46.1
B+		DMSO			Levo 5uM			Levo 10 uM			Levo 20 uM
	0	4.09	10.9	7.34	4.09	10.9	7.34	4.09	10.9	7.34	4.09	10.9	7.34
	4	3.88	3.7	2.51	0.43	0.96	0.33	0.27	0.53	0.18	0.21	0.34	0.16
	8	3.82	4.48	2.88	0.17	0.2	0.08	0.089	0.12	0.11	0.11	0.09	0.047
	12	3.4	2.9	2.31	0.12	0.23	0.089	0.11	0.092	0.05	0.14	0.093	0.061
B+R+		DMSO			Levo 5uM			Levo 10 uM			Levo 20 uM
	0	30	18.7	24.8	30	18.7	24.8	30	18.7	24.8	30	18.7	24.8
	4	28.7	44.3	35.4	11.6	18.3	18.8	8.23	14.1	13.3	9.97	12.9	12.1
	8	29	42.7	36.1	6.61	10.2	13.2	3.71	5.72	9.09	3.41	6.22	5.51
	12	34.8	43.7	35.5	15.8	20.6	22.6	8.94	10.2	13	8.73	10.3	9.97
R+		DMSO			Levo 5 uM			Levo 10 um			Levo 20 uM
	0	9.39	2.77	4.76	9.39	2.77	4.76	9.39	2.77	4.76	9.39	2.77	4.76
	4	9.16	7.34	12.5	23.3	17.8	27.5	26.9	24.8	31.6	28.6	27.5	31.3
	8	7.18	6.44	8.47	25.2	22.8	30	28.8	31	34.9	28.6	31.3	36.7
	12	7.2	5.93	8.28	23.3	21	26.2	32.3	33.4	39.4	40.4	40.8	43.9
TN		DMSO			Triptolide 3 nM			Triptolide 5 nM			Triptolide 10 nM
	0	56.5	67.6	63.1	56.5	67.6	63.1	56.5	67.6	63.1	56.5	67.6	63.1
	4	56	53.6	55.3	54.4	59.2	53.8	55	55.1	57.5	53.6	56.7	57.3
	8	57	57.9	59.5	56.6	62.6	57.8	57.2	57.9	56.8	55	59.8	56.4
	12	58	46.8	59.5	62.9	60.3	51.8	64.1	61.2	56.9	63	60.2	57.4
B+		DMSO			Triptolide 3 nM			Triptolide 5 nM			Triptolide 10 nM
	0	4.09	10.9	7.34	4.09	10.9	7.34	4.09	10.9	7.34	4.09	10.9	7.34
	4	3.47	3.81	1.95	1.61	1.15	1.46	1.07	0.71	0.8	0.61	0.29	0.41
	8	2.96	2.89	2.3	0.68	0.5	0.8	0.52	0.21	0.38	0.2	0.085	0.15
	12	2.95	2.23	1.92	0.47	0.39	0.62	0.2	0.25	0.22	0.18	0.043	0.084
B+R+		DMSO			Triptolide 3 nM			Triptolide 5 nM			Triptolide 10 nM
	0	30	18.7	24.8	30	18.7	24.8	30	18.7	24.8	30	18.7	24.8
	4	30.9	36.7	28.1	27.9	21.4	27.7	25.4	20.6	21.2	22.5	16.3	17
	8	31	29.8	26.4	23.3	17.4	23.1	20.5	15.9	18.8	15.1	9.96	12.6
	12	32.9	43.2	29.3	20.1	20.9	31	15.8	19.2	20.7	10.8	9.09	12.1
R+		DMSO			Triptolide 3 nM			Triptolide 5 nM			Triptolide 10 nM
	0	9.39	2.77	4.76	9.39	2.77	4.76	9.39	2.77	4.76	9.39	2.77	4.76
	4	9.66	5.83	14.7	16	18.4	17	18.6	23.6	20.5	23.3	26.7	25.4
	8	9.04	9.42	11.4	19.4	19.4	18.2	21.8	26	24	29.8	30.1	30.9
	12	6.1	7.76	9.29	16.6	18.4	16.7	19.9	19.4	22.2	25.9	30.7	30.4
